# Supplementary material for: Behavior and Speech Features of Children with ADHD
Source: Healthcare (Basel). 2026 Mar 22;14(6):814. doi: 10.3390/healthcare14060814 (PMC13026788; doi:10.3390/healthcare14060814)
Supplement: Supplementary file 1 [file healthcare-14-00814-s001.zip]

Archive with 3 entries (3 files):
- Table S1.xlsx
- Table S2.xlsx
- Text S1.pdf
