# Supplementary material for: Behavior and Speech Features of Children with ADHD
Source: Healthcare (Basel). 2026 Mar 22;14(6):814. doi: 10.3390/healthcare14060814 (PMC13026788; doi:10.3390/healthcare14060814)
Supplement: Supplementary file 1 [file healthcare-14-00814-s001.zip › Table S1.xlsx]

## Sheet: children 6 groups
	Analysis of video	The numbers in columns correspond to the answeres of experts
						TD CHILDREN																																TD CHILDREN
				Play																																Behavior
	Criteria	Experts		Characteristics/ID of children		ID-1	ID -12	ID -13	ID- 15	ID -17	ID -21	ID- 24	ID -28	ID -29	ID -30	ID -32	ID -33	ID -36	ID -38	ID -39	ID -40	ID-44	ID -45	ID -47	ID - 48	ID -50	ID -51	ID- 53					Criteria	Ex-1		Characteristics/ID of children		ID-1	ID -12	ID -13	ID- 15	ID -17	ID -21	ID- 24	ID -28	ID -29	ID -30	ID -32	ID -33
	for 1-5:	Ex-1	1	Included to the play		4	4	3	4	4	4	4	4	4	4	4	3	4	4	4	4	3	4	4	4	4	4	4					For 7-11		7	Shows aimless motor activity: runs, jumps, tries to climb somewhere, often in unacceptable situations, spins, turns, restlessly moves arms or legs		4	4	3	4	4	4	4	4	4	4	4	4
	1 – none		2	Plays and talks for a toy		3	4	3	4	4	3	3	3	4	3	3	3	4	4	4	4	3	3	4	4	3	4	4					1 – yes		8	The child gets distracted from the play		4	4	3	4	4	4	4	4	4	4	4	3
	2 – poor		3	Develops play, shows initiative		3	4	2	4	4	4	4	4	3	2	2	2	4	4	4	4	3	3	3	2	3	3	3					2 –mostly yes		9	During the gamе, the child loses attention (freezes, withdraws into himself)		4	4	3	4	4	4	4	4	4	4	4	3
	3- averege		4	Does the child follow the experimenter’s plan?		4	4	4	4	4	4	4	4	4	4	4	3	4	4	4	4	4	4	3	4	4	4	4					3 - often no		10	Answers questions without thinking, without understanding the meaning, often without listening to the question to the end		4	4	3	4	4	4	4	4	4	4	4	4
	4- good		5	Is the child's interaction with the experimenter successful?		4	4	3	4	4	4	3	4	4	4	3	3	4	4	4	4	4	4	4	4	4	4	4					4 -no		11	Is the behavior emotional or not?		3	4	3	3	4	4	4	4	4	4	3	4
	for-6:		6	Who determines the interaction - an adult, a child, together		1	4	1	3	3	3	2	2	2	1	1	1	2	4	3	3	3	1	1	1	1	1	1					for 12		12	Positive or negative emotions prevail?		3	4	3	4	4	4	4	4	4	4	3	4
	1- experimenter																																1 – negative
	2 – predominantly experimenter	EX-2																															2 – mostly negative	Ex-2
	3 - experimenter and child					ID-1	ID -12	ID -13	ID- 15	ID -17	ID -21	ID- 24	ID -28	ID -29	ID -30	ID -32	ID -33	ID -36	ID -38	ID -39	ID -40	ID-44	ID -45	ID -47	ID - 48	ID -50	ID -51	ID- 53					3- mostly positive					ID-1	ID -12	ID -13	ID- 15	ID -17	ID -21	ID- 24	ID -28	ID -29	ID -30	ID -32	ID -33
	4 - child		1	Included to the play		4	4	3	3	4	4	4	3	4	3	2	3	4	4	4	4	3	4	3	3	4	4	3					4 - positive		7	Shows aimless motor activity: runs, jumps, tries to climb somewhere, often in unacceptable situations, spins, turns, restlessly moves arms or legs		4	4	4	4	4	4	4	4	4	4	4	3
			2	Plays and talks for a toy		4	4	3	1	4	4	3	1	4	2	2	2	3	4	4	4	3	4	4	3	4	4	4							8	The child gets distracted from the play		4	4	4	4	4	4	4	4	4	4	4	4
			3	Develops play, shows initiative		3	4	1	4	4	4	4	3	3	1	1	2	3	4	4	4	4	4	3	1	3	3	3							9	During the gamе, the child loses attention (freezes, withdraws into himself)		4	4	4	4	4	4	4	4	4	4	4	4
			4	Does the child follow the experimenter’s plan?		4	4	4	4	4	4	4	4	4	3	3	3	4	4	4	4	4	4	4	3	4	4	4							10	Answers questions without thinking, without understanding the meaning, often without listening to the question to the end		4	4	4	4	4	4	4	4	4	4	4	4
			5	Is the child's interaction with the experimenter successful?		4	3	3	3	4	4	3	3	3	3	2	3	3	3	3	4	1	4	4	3	4	4	4							11	Is the behavior emotional or not?		2	4	1	2	4	2	1	3	3	1	2	3
			6	Who determines the interaction - an adult, a child, together		3	4	1	3	4	4	3	2	2	1	1	1	2	4	4	4	4	3	2	1	2	3	2							12	Positive or negative emotions prevail?		3	4	3	4	4	3	3	4	3	3	3	3
		Ex-3																																Ex-3
						ID-1	ID -12	ID -13	ID- 15	ID -17	ID -21	ID- 24	ID -28	ID -29	ID -30	ID -32	ID -33	ID -36	ID -38	ID -39	ID -40	ID-44	ID -45	ID -47	ID - 48	ID -50	ID -51	ID- 53										ID-1	ID -12	ID -13	ID- 15	ID -17	ID -21	ID- 24	ID -28	ID -29	ID -30	ID -32	ID -33
			1	Included to the play		3	4	3	2	4	4	3	3	3	3	2	3	3	4	4	4	2	4	4	3	3	4	4							7	Shows aimless motor activity: runs, jumps, tries to climb somewhere, often in unacceptable situations, spins, turns, restlessly moves arms or legs		4	4	4	4	4	4	4	4	4	4	4	3
			2	Plays and talks for a toy		3	4	2	2	4	4	3	2	2	2	2	3	3	3	4	4	1	3	4	2	4	4	4							8	The child gets distracted from the play		4	4	4	4	4	4	4	4	4	4	4	4
			3	Develops play, shows initiative		3	4	2	2	3	4	3	2	2	2	2	2	2	4	4	4	3	2	3	2	3	4	4							9	During the gamе, the child loses attention (freezes, withdraws into himself)		4	4	4	4	4	4	4	4	4	4	3	3
			4	Does the child follow the experimenter’s plan?		4	4	3	3	4	4	4	3	3	3	3	3	4	3	4	4	3	3	4	3	3	4	4							10	Answers questions without thinking, without understanding the meaning, often without listening to the question to the end		4	4	4	4	4	4	4	4	4	4	4	4
			5	Is the child's interaction with the experimenter successful?		4	4	3	3	4	4	4	4	4	3	2	3	4	3	4	4	3	3	4	3	4	4	4							11	Is the behavior emotional or not?		2	4	2	2	4	4	2	3	3	3	2	4
			6	Who determines the interaction - an adult, a child, together		2	4	1	3	3	3	2	3	2	1	1	1	2	4	3	3	3	2	3	1	2	2	3							12	Positive or negative emotions prevail?		3	4	3	3	4	4	3	3	4	3	3	4
		Ex-4 S																																Ex-4
						ID-1	ID -12	ID -13	ID- 15	ID -17	ID -21	ID- 24	ID -28	ID -29	ID -30	ID -32	ID -33	ID -36	ID -38	ID -39	ID -40	ID-44	ID -45	ID -47	ID - 48	ID -50	ID -51	ID- 53										ID-1	ID -12	ID -13	ID- 15	ID -17	ID -21	ID- 24	ID -28	ID -29	ID -30	ID -32	ID -33
			1	Included to the play		3	4	3	3	4	4	4	4	4	3	3	4	3	4	4	4	3	4	4	3	3	4	3							7	Shows aimless motor activity: runs, jumps, tries to climb somewhere, often in unacceptable situations, spins, turns, restlessly moves arms or legs		4	4	4	4	4	4	4	4	4	4	4	4
			2	Plays and talks for a toy		3	4	2	1	4	4	3	1	3	3	3	3	3	3	4	4	1	3	3	3	3	4	4							8	The child gets distracted from the play		4	4	4	3	4	4	4	4	4	3	4	4
			3	Develops play, shows initiative		2	4	3	2	4	4	3	2	3	3	2	3	3	4	4	4	2	3	4	3	3	4	4							9	During the gamе, the child loses attention (freezes, withdraws into himself)		3	4	4	4	4	4	4	4	4	3	4	4
			4	Does the child follow the experimenter’s plan?		3	4	3	3	4	4	4	3	4	4	3	3	3	4	4	4	2	3	4	3	4	4	4							10	Answers questions without thinking, without understanding the meaning, often without listening to the question to the end		4	4	4	4	4	4	4	4	4	4	4	4
			5	Is the child's interaction with the experimenter successful?		3	4	3	4	4	4	4	4	4	4	3	3	4	4	4	4	4	4	4	4	4	4	4							11	Is the behavior emotional or not?		2	4	2	2	3	3	2	4	4	2	2	4
			6	Who determines the interaction - an adult, a child, together		2	4	2	3	3	3	3	3	3	2	2	2	2	4	3	3	3	2	3	2	2	3	3							12	Positive or negative emotions prevail?		3	4	4	3	4	3	4	4	4	4	3	4
						CHILDREN with ADHD																																CHILDREN with ADHD
		EX-1 EE																																Ex-1
						ID-18	ID-35	ID -36	ID-37	ID -51	ID-54	ID-85	ID-86	ID -98	ID -107																							ID-18	ID-35	ID -36	ID-37	ID -51	ID-54	ID-85	ID-86	ID -98	ID -107
			1	Included to the play		4	4	4	4	4	3	3	3	4	4																				7	Shows aimless motor activity: runs, jumps, tries to climb somewhere, often in unacceptable situations, spins, turns, restlessly moves arms or legs		4	4	4	4	3	2	2	4	4	3
			2	Plays and talks for a toy		3	3	3	3	3	2	3	3	2	3																				8	The child gets distracted from the play		4	4	4	4	4	3	3	4	4	4
			3	Develops play, shows initiative		2	4	4	3	4	3	3	1	3	3																				9	During the gamе, the child loses attention (freezes, withdraws into himself)		4	4	4	4	4	4	2	4	4	4
			4	Does the child follow the experimenter’s plan?		2	4	4	4	4	4	3	4	3	4																				10	Answers questions without thinking, without understanding the meaning, often without listening to the question to the end		3	4	4	4	4	4	4	4	4	4
			5	Is the child's interaction with the experimenter successful?		3	4	4	4	4	3	3	3	3	4																				11	Is the behavior emotional or not?		3	3	4	4	3	2	3	3	3	4
			6	Who determines the interaction - an adult, a child, together		3	4	2	1	2	1	2	1	1	1																				12	Positive or negative emotions prevail?		3	3	4	4	3	2	3	3	3	4
		Ex-2 Eg																																Ex-2
						ID-18	ID-35	ID -36	ID-37	ID -51	ID-54	ID-85	ID-86	ID -98	ID -107																							ID-18	ID-35	ID -36	ID-37	ID -51	ID-54	ID-85	ID-86	ID -98	ID -107
			1	Included to the play		3	3	4	3	1	3	2	3	3	3																				7	Shows aimless motor activity: runs, jumps, tries to climb somewhere, often in unacceptable situations, spins, turns, restlessly moves arms or legs		4	4	2	4	2	1	4	4	1	1
			2	Plays and talks for a toy		1	2	4	4	1	3	2	3	3	2																				8	The child gets distracted from the play		2	4	4	4	1	1	2	4	3	2
			3	Develops play, shows initiative		2	2	2	4	1	2	1	1	3	2																				9	During the gamе, the child loses attention (freezes, withdraws into himself)		1	2	3	3	4	2	1	1	3	2
			4	Does the child follow the experimenter’s plan?		3	3	3	3	1	1	3	3	4	3																				10	Answers questions without thinking, without understanding the meaning, often without listening to the question to the end		4	4	4	4	1	1	4	4	4	4
			5	Is the child's interaction with the experimenter successful?		1	3	3	4	1	2	2	3	3	3																				11	Is the behavior emotional or not?		2	1	3	3	4	3	1	2	2	3
			6	Who determines the interaction - an adult, a child, together		1	1	2	3	1	2	1	1	2	2																				12	Positive or negative emotions prevail?		3	3	4	4	1	2	3	3	3	4
		Ex 3																																Ex3
						ID-18	ID-35	ID -36	ID-37	ID -51	ID-54	ID-85	ID-86	ID -98	ID -107																							ID-18	ID-35	ID -36	ID-37	ID -51	ID-54	ID-85	ID-86	ID -98	ID -107
			1	Included to the play		2	3	3	3	4	1	3	2	3	3																				7	Shows aimless motor activity: runs, jumps, tries to climb somewhere, often in unacceptable situations, spins, turns, restlessly moves arms or legs		4	4	2	4	2	2	2	3	3	3
			2	Plays and talks for a toy		2	2	3	3	4	1	3	2	3	3																				8	The child gets distracted from the play		3	4	4	4	3	1	2	2	4	3
			3	Develops play, shows initiative		2	3	3	3	3	1	2	2	2	2																				9	During the gamе, the child loses attention (freezes, withdraws into himself)		4	4	4	4	3	3	2	1	4	3
			4	Does the child follow the experimenter’s plan?		3	3	4	4	4	1	2	2	4	3																				10	Answers questions without thinking, without understanding the meaning, often without listening to the question to the end		4	4	4	4	4	2	3	3	4	4
			5	Is the child's interaction with the experimenter successful?		3	3	4	4	3	2	2	2	3	3																				11	Is the behavior emotional or not?		2	2	4	3	3	2	3	2	2	3
			6	Who determines the interaction - an adult, a child, together		2	2	2	3	3	2	2	1	1	2																				12	Positive or negative emotions prevail?		4	3	4	4	4	2	3	2	3	4
																																		Ex 4
						ID-18	ID-35	ID -36	ID-37	ID -51	ID-54	ID-85	ID-86	ID -98	ID -107																							ID-18	ID-35	ID -36	ID-37	ID -51	ID-54	ID-85	ID-86	ID -98	ID -107
			1	Included to the play		2	3	4	4	4	1	3	2	4	3																				7	Shows aimless motor activity: runs, jumps, tries to climb somewhere, often in unacceptable situations, spins, turns, restlessly moves arms or legs		4	3	2	3	1	1	1	3	3	1
			2	Plays and talks for a toy		2	3	3	3	3	1	3	2	3	2																				8	The child gets distracted from the play		4	4	3	4	3	1	1	3	4	2
			3	Develops play, shows initiative		2	3	3	3	3	1	3	2	3	3																				9	During the gamе, the child loses attention (freezes, withdraws into himself)		4	3	3	4	2	3	2	3	3	2
			4	Does the child follow the experimenter’s plan?		3	4	4	4	4	2	3	3	4	3																				10	Answers questions without thinking, without understanding the meaning, often without listening to the question to the end		4	4	4	4	4	3	3	4	4	3
			5	Is the child's interaction with the experimenter successful?		4	4	4	4	4	3	3	3	4	3																				11	Is the behavior emotional or not?		2	2	3	4	4	4	3	1	2	4
			6	Who determines the interaction - an adult, a child, together		3	3	3	3	3	2	2	2	3	2																				12	Positive or negative emotions prevail?		3	4	4	4	4	1	3	4	4	4
						CHILDREN with ADHD + ASD
		EX-1																																Ex -1
						ID -9	ID-15	ID-22	ID -49	ID -80	ID-82	ID -88	ID -91	ID -96	ID -100																							ID -9	ID-15	ID-22	ID -49	ID -80	ID-82	ID -88	ID -91	ID -96	ID -100
			1	Included to the play		3	3	3	2	1	3	4	3	2	3																				7	Shows aimless motor activity: runs, jumps, tries to climb somewhere, often in unacceptable situations, spins, turns, restlessly moves arms or legs		4	4	4	1	1	3	3	4	3	2
			2	Plays and talks for a toy		3	3	3	2	1	3	3	3	2	3																				8	The child gets distracted from the play		4	3	2	1	1	3	4	4	2	3
			3	Develops play, shows initiative		2	1	2	1	1	2	2	1	1	2																				9	During the gamе, the child loses attention (freezes, withdraws into himself)		4	3	4	1	1	4	4	4	3	3
			4	Does the child follow the experimenter’s plan?		4	4	3	1	1	3	3	4	3	4																				10	Answers questions without thinking, without understanding the meaning, often without listening to the question to the end		4	4	4	1	1	4	4	4	4	4
			5	Is the child's interaction with the experimenter successful?		4	3	3	1	1	2	4	3	3	3																				11	Is the behavior emotional or not?		4	4	4	2	4	3	4	4	3	4
			6	Who determines the interaction - an adult, a child, together		1	1	1	1	1	1	1	1	1	1																				12	Positive or negative emotions prevail?		4	4	4	3	1	4	4	4	4	4
		Ex-2																																Ex-2
						ID -9	ID-15	ID-22	ID -49	ID -80	ID-82	ID -88	ID -91	ID -96	ID -100																							ID -9	ID-15	ID-22	ID -49	ID -80	ID-82	ID -88	ID -91	ID -96	ID -100
			1	Included to the play		3	2	4	1	1	3	3	3	2	3																				7	Shows aimless motor activity: runs, jumps, tries to climb somewhere, often in unacceptable situations, spins, turns, restlessly moves arms or legs		2	2	4	1	1	2	2	3	1	1
			2	Plays and talks for a toy		4	2	4	1	1	2	4	2	2	3																				8	The child gets distracted from the play		4	3	4	2	2	3	2	4	2	3
			3	Develops play, shows initiative		3	1	3	1	1	2	2	1	1	1																				9	During the gamе, the child loses attention (freezes, withdraws into himself)		4	3	3	4	4	3	2	3	2	3
			4	Does the child follow the experimenter’s plan?		4	3	4	1	1	2	2	3	2	2																				10	Answers questions without thinking, without understanding the meaning, often without listening to the question to the end		4	4	4	4	4	3	4	3	4	4
			5	Is the child's interaction with the experimenter successful?		4	3	4	1	1	3	3	3	2	2																				11	Is the behavior emotional or not?		3	3	2	2	4	2	2	4	1	2
			6	Who determines the interaction - an adult, a child, together		2	1	3	1	1	2	1	2	1	1																				12	Positive or negative emotions prevail?		4	4	3	3	1	3	3	4	3	3
		Ex 3																																Ex 3
						ID -9	ID-15	ID-22	ID -49	ID -80	ID-82	ID -88	ID -91	ID -96	ID -100																							ID -9	ID-15	ID-22	ID -49	ID -80	ID-82	ID -88	ID -91	ID -96	ID -100
			1	Included to the play		3	2	3	1	1	3	3	2	2	3																				7	Shows aimless motor activity: runs, jumps, tries to climb somewhere, often in unacceptable situations, spins, turns, restlessly moves arms or legs		4	2	4	1	1	2	2	1	1	2
			2	Plays and talks for a toy		3	2	3	1	1	2	3	2	2	3																				8	The child gets distracted from the play		4	2	2	1	1	2	3	2	2	2
			3	Develops play, shows initiative		2	2	3	1	1	2	3	1	1	3																				9	During the gamе, the child loses attention (freezes, withdraws into himself)		4	2	2	1	1	3	2	2	2	3
			4	Does the child follow the experimenter’s plan?		3	2	3	2	1	3	3	2	2	2																				10	Answers questions without thinking, without understanding the meaning, often without listening to the question to the end		4	4	3	3	2	3	3	2	2	3
			5	Is the child's interaction with the experimenter successful?		3	2	3	1	1	3	3	2	2	3																				11	Is the behavior emotional or not?		3	3	3	2	3	3	3	3	2	3
			6	Who determines the interaction - an adult, a child, together		1	1	2	1	1	2	2	1	1	2																				12	Positive or negative emotions prevail?		4	4	4	3	1	3	4	3	3	4
		Ex 4																																Ex 4
						ID -9	ID-15	ID-22	ID -49	ID -80	ID-82	ID -88	ID -91	ID -96	ID -100																							ID -9	ID-15	ID-22	ID -49	ID -80	ID-82	ID -88	ID -91	ID -96	ID -100
			1	Included to the play		4	2	3	2	1	3	4	2	2	3																				7	Shows aimless motor activity: runs, jumps, tries to climb somewhere, often in unacceptable situations, spins, turns, restlessly moves arms or legs		4	2	2	1	1	2	3	2	1	1
			2	Plays and talks for a toy		3	2	3	2	1	3	3	2	2	3																				8	The child gets distracted from the play		3	2	3	1	1	1	3	2	1	3
			3	Develops play, shows initiative		3	2	3	1	1	3	4	2	3	3																				9	During the gamе, the child loses attention (freezes, withdraws into himself)		4	2	3	1	1	1	3	2	2	3
			4	Does the child follow the experimenter’s plan?		3	3	4	2	1	3	4	3	3	3																				10	Answers questions without thinking, without understanding the meaning, often without listening to the question to the end		4	4	4	4	4	4	4	3	3	3
			5	Is the child's interaction with the experimenter successful?		3	3	4	2	1	3	4	3	3	4																				11	Is the behavior emotional or not?		3	3	3	2	4	2	3	3	2	3
			6	Who determines the interaction - an adult, a child, together		2	1	3	1	1	2	3	1	1	2																				12	Positive or negative emotions prevail?		4	4	4	3	1	3	4	3	3	4
						CHILDREN WITH ASD																																CHILDREN WITH ASD
		EX-1																																Ex 1
						ID-1	ID -2	ID -5	ID- 38	ID- 48	ID - 56	ID- 62	ID -83	ID-79	ID-95
			1	Included to the play		3	3	2	4	3	3	3	2	3	3																				7	Shows aimless motor activity: runs, jumps, tries to climb somewhere, often in unacceptable situations, spins, turns, restlessly moves arms or legs		ID-1	ID -2	ID -5	ID- 38	ID- 48	ID - 56	ID- 62	ID -83	ID-79	ID-95
			2	Plays and talks for a toy		3	2	2	3	2	3	2	2	3	3																				8	The child gets distracted from the play		4	3	4	4	3	4	4	3	4	2
			3	Develops play, shows initiative		2	2	2	3	1	2	3	2	3	2																				9	During the gamе, the child loses attention (freezes, withdraws into himself)		2	2	3	3	3	3	3	2	4	4
			4	Does the child follow the experimenter’s plan?		2	2	3	4	3	3	3	2	3	4																				10	Answers questions without thinking, without understanding the meaning, often without listening to the question to the end		3	3	4	3	3	3	3	3	3	3
			5	Is the child's interaction with the experimenter successful?		2	2	3	4	2	2	3	2	3	3																				11	Is the behavior emotional or not?		2	2	4	4	3	4	3	4	4	4
			6	Who determines the interaction - an adult, a child, together		1	1	1	2	1	1	1	1	1	1																				12	Positive or negative emotions prevail?		4	3	3	3	3	3	3	3	4	4
																																						4	3	3	3	3	3	3	3	4	4
		Ex 2																																Ex 2
						ID-1	ID -2	ID -5	ID- 38	ID- 48	ID - 56	ID- 62	ID -83	ID-79	ID-95																							ID-1	ID -2	ID -5	ID- 38	ID- 48	ID - 56	ID- 62	ID -83	ID-79	ID-95
			1	Included to the play		4	2	2	3	2	2	2	2	3	3																				7	Shows aimless motor activity: runs, jumps, tries to climb somewhere, often in unacceptable situations, spins, turns, restlessly moves arms or legs		4	4	4	3	2	4	4	2	4	2
			2	Plays and talks for a toy		4	1	3	4	2	2	2	2	4	3																				8	The child gets distracted from the play		4	2	4	2	4	4	2	2	4	4
			3	Develops play, shows initiative		3	1	2	3	1	1	1	1	3	1																				9	During the gamе, the child loses attention (freezes, withdraws into himself)		4	4	4	4	2	2	3	4	4	4
			4	Does the child follow the experimenter’s plan?		3	2	2	4	3	3	4	2	4	4																				10	Answers questions without thinking, without understanding the meaning, often without listening to the question to the end		4	3	4	4	4	4	4	4	4	4
			5	Is the child's interaction with the experimenter successful?		2	2	2	3	2	2	2	2	3	3																				11	Is the behavior emotional or not?		2	1	1	2	1	1	1	1	3	3
			6	Who determines the interaction - an adult, a child, together		3	1	1	3	1	1	1	1	2	2																				12	Positive or negative emotions prevail?		3	2	2	3	2	3	2	3	3	3
		EX 3																																Ex 3
						ID-1	ID -2	ID -5	ID- 38	ID- 48	ID - 56	ID- 62	ID -83	ID-79	ID-95																							ID-1	ID -2	ID -5	ID- 38	ID- 48	ID - 56	ID- 62	ID -83	ID-79	ID-95
			1	Included to the play		3	2	2	3	2	3	2	2	3	4																				7	Shows aimless motor activity: runs, jumps, tries to climb somewhere, often in unacceptable situations, spins, turns, restlessly moves arms or legs		3	3	3	3	2	3	2	1	3	2
			2	Plays and talks for a toy		3	2	1	3	1	2	1	2	3	3																				8	The child gets distracted from the play		3	1	3	2	1	3	1	2	4	3
			3	Develops play, shows initiative		2	2	1	2	1	2	1	1	3	2																				9	During the gamе, the child loses attention (freezes, withdraws into himself)		3	1	2	3	1	2	2	2	3	3
			4	Does the child follow the experimenter’s plan?		3	2	2	2	2	3	2	2	3	3																				10	Answers questions without thinking, without understanding the meaning, often without listening to the question to the end		3	3	3	4	2	3	3	2	4	4
			5	Is the child's interaction with the experimenter successful?		3	2	1	3	2	3	2	2	3	3																				11	Is the behavior emotional or not?		3	3	1	2	1	2	1	2	3	4
			6	Who determines the interaction - an adult, a child, together		2	2	1	2	1	1	1	1	2	1																				12	Positive or negative emotions prevail?		4	3	3	3	3	3	3	3	4	4
		Ex 4																																Ex 4
						ID-1	ID -2	ID -5	ID- 38	ID- 48	ID - 56	ID- 62	ID -83	ID-79	ID-95																							ID-1	ID -2	ID -5	ID- 38	ID- 48	ID - 56	ID- 62	ID -83	ID-79	ID-95
			1	Included to the play		4	3	3	4	2	2	3	2	3	3																				7	Shows aimless motor activity: runs, jumps, tries to climb somewhere, often in unacceptable situations, spins, turns, restlessly moves arms or legs		3	2	3	3	3	1	2	1	3	1
			2	Plays and talks for a toy		3	2	2	3	2	2	3	2	3	3																				8	The child gets distracted from the play		3	2	3	2	3	2	3	2	3	3
			3	Develops play, shows initiative		3	2	2	3	2	2	3	2	3	2																				9	During the gamе, the child loses attention (freezes, withdraws into himself)		3	2	3	3	2	2	2	2	2	3
			4	Does the child follow the experimenter’s plan?		3	2	3	4	4	2	3	2	3	3																				10	Answers questions without thinking, without understanding the meaning, often without listening to the question to the end		4	2	4	3	4	3	3	1	3	3
			5	Is the child's interaction with the experimenter successful?		3	3	3	4	3	3	3	2	3	3																				11	Is the behavior emotional or not?		3	2	2	3	1	1	2	2	3	4
			6	Who determines the interaction - an adult, a child, together		2	1	1	3	1	1	2	1	2	2																				12	Positive or negative emotions prevail?		3	3	3	3	4	3	3	3	3	4
							CHILDREN WITH ADHD +ID																															CHILDREN WITH ADHD +ID
		Ex 1																																EX 1
						ID-3	ID -18	ID-21	ID-25	ID-27	ID-28	ID -39	ID-70	ID-73	ID -75	ID-77	ID-93	ID -97	ID -99	ID -101	ID -106																	ID-3	ID -18	ID-21	ID-25	ID-27	ID-28	ID -39	ID-70	ID-73	ID -75	ID-77	ID-93
			1	Included to the play		3	3	3	3	3	3	3	4	2	3	3	3	3	3	2	3														7	Shows aimless motor activity: runs, jumps, tries to climb somewhere, often in unacceptable situations, spins, turns, restlessly moves arms or legs		2	4	3	3	3	4	4	3	2	3	3	4
			2	Plays and talks for a toy		2	2	3	3	3	3	3	4	2	2	3	3	3	3	2	2														8	The child gets distracted from the play		4	4	4	4	3	4	3	4	2	3	3	4
			3	Develops play, shows initiative		2	4	3	2	2	3	2	3	2	1	2	2	3	2	1	1														9	During the gamе, the child loses attention (freezes, withdraws into himself)		4	2	4	4	4	4	4	4	3	3	3	4
			4	Does the child follow the experimenter’s plan?		4	4	4	4	4	4	3	4	2	3	4	4	4	4	2	4														10	Answers questions without thinking, without understanding the meaning, often without listening to the question to the end		4	3	4	4	3	4	3	4	3	3	4	4
			5	Is the child's interaction with the experimenter successful?		3	3	4	4	4	4	3	4	2	3	4	4	4	3	2	3														11	Is the behavior emotional or not?		4	2	4	4	3	4	4	4	4	3	4	3
			6	Who determines the interaction - an adult, a child, together		1	1	1	1	1	1	1	1	1	1	1	1	1	1	1	1														12	Positive or negative emotions prevail?		4	3	4	4	4	4	4	4	4	4	4	4
		Ex 2																																Ex 2
						ID-3	ID -18	ID-21	ID-25	ID-27	ID-28	ID -39	ID-70	ID-73	ID -75	ID-77	ID-93	ID -97	ID -99	ID -101	ID -106																	ID-3	ID -18	ID-21	ID-25	ID-27	ID-28	ID -39	ID-70	ID-73	ID -75	ID-77	ID-93
			1	Included to the play		3	2	3	3	2	2	2	4	1	2	3	2	3	1	4	2														7	Shows aimless motor activity: runs, jumps, tries to climb somewhere, often in unacceptable situations, spins, turns, restlessly moves arms or legs		2	4	3	2	4	4	3	2	2	4	4	4
			2	Plays and talks for a toy		2	2	2	3	3	3	2	4	1	2	3	3	3	1	4	2														8	The child gets distracted from the play		1	4	2	3	2	4	1	4	1	2	2	1
			3	Develops play, shows initiative		1	1	1	3	2	3	1	4	1	1	3	2	3	1	2	2														9	During the gamе, the child loses attention (freezes, withdraws into himself)		2	1	2	2	2	1	3	4	2	1	2	1
			4	Does the child follow the experimenter’s plan?		3	2	3	4	3	4	2	3	1	2	3	1	3	1	3	2														10	Answers questions without thinking, without understanding the meaning, often without listening to the question to the end		2	4	4	4	2	4	2	4	1	4	3	4
			5	Is the child's interaction with the experimenter successful?		2	2	3	3	3	3	2	4	1	2	4	2	2	1	3	2														11	Is the behavior emotional or not?		3	1	2	4	3	3	4	4	2	2	2	2
			6	Who determines the interaction - an adult, a child, together		1	1	1	2	2	2	1	3	1	1	2	2	1	1	3	1														12	Positive or negative emotions prevail?		4	2	4	3	3	3	4	4	2	3	3	3
		Ex 3																																Ex 3
						ID-3	ID -18	ID-21	ID-25	ID-27	ID-28	ID -39	ID-70	ID-73	ID -75	ID-77	ID-93	ID -97	ID -99	ID -101	ID -106																	ID-3	ID -18	ID-21	ID-25	ID-27	ID-28	ID -39	ID-70	ID-73	ID -75	ID-77	ID-93
			1	Included to the play		3	2	3	3	4	4	3	4	2	1	3	4	4	4	2	4														7	Shows aimless motor activity: runs, jumps, tries to climb somewhere, often in unacceptable situations, spins, turns, restlessly moves arms or legs		2	4	3	2	2	3	2	2	1	1	2	3
			2	Plays and talks for a toy		3	2	2	3	3	3	3	4	2	1	2	4	4	4	2	3														8	The child gets distracted from the play		2	3	4	3	2	4	2	4	1	1	3	3
			3	Develops play, shows initiative		2	2	2	2	2	2	2	4	1	1	2	2	4	3	1	3														9	During the gamе, the child loses attention (freezes, withdraws into himself)		2	2	2	2	3	3	2	3	1	1	2	3
			4	Does the child follow the experimenter’s plan?		3	3	3	3	3	3	3	3	2	1	3	3	2	3	2	3														10	Answers questions without thinking, without understanding the meaning, often without listening to the question to the end		2	3	4	3	3	4	2	4	2	2	3	3
			5	Is the child's interaction with the experimenter successful?		3	2	3	3	3	3	2	4	2	2	3	3	3	3	2	3														11	Is the behavior emotional or not?		4	1	3	3	4	4	3	4	4	3	3	3
			6	Who determines the interaction - an adult, a child, together		2	1	1	2	2	2	2	3	2	2	2	2	3	2	2	2														12	Positive or negative emotions prevail?		4	2	4	4	4	4	4	4	4	3	3	4
		Ex 4																																Ex 4
						ID-3	ID -18	ID-21	ID-25	ID-27	ID-28	ID -39	ID-70	ID-73	ID -75	ID-77	ID-93	ID -97	ID -99	ID -101	ID -106																	ID-3	ID -18	ID-21	ID-25	ID-27	ID-28	ID -39	ID-70	ID-73	ID -75	ID-77	ID-93
			1	Included to the play		3	3	3	3	4	4	4	4	3	2	3	3	3	4	2	4														7	Shows aimless motor activity: runs, jumps, tries to climb somewhere, often in unacceptable situations, spins, turns, restlessly moves arms or legs		2	4	3	2	2	3	3	3	1	1	3	2
			2	Plays and talks for a toy		3	3	2	3	4	3	3	4	2	2	3	3	3	4	2	3														8	The child gets distracted from the play		3	4	3	3	3	4	3	3	2	2	4	3
			3	Develops play, shows initiative		2	2	2	3	4	3	3	4	2	2	3	3	3	3	2	4														9	During the gamе, the child loses attention (freezes, withdraws into himself)		3	3	3	3	3	4	3	3	2	2	4	3
			4	Does the child follow the experimenter’s plan?		3	3	3	4	4	4	3	4	2	2	4	4	4	4	3	3														10	Answers questions without thinking, without understanding the meaning, often without listening to the question to the end		3	4	3	4	4	4	3	4	2	2	4	3
			5	Is the child's interaction with the experimenter successful?		3	4	3	4	4	4	3	4	2	2	4	3	4	4	3	4														11	Is the behavior emotional or not?		3	1	3	3	3	3	4	4	3	3	3	2
			6	Who determines the interaction - an adult, a child, together		2	1	2	3	3	3	3	3	2	1	2	2	3	2	1	3														12	Positive or negative emotions prevail?		4	3	4	4	3	4	4	4	3	2	4	3
							CHILDREN WITH ID																																CHILDREN WITH ID
		Ex 1																																Ex 1
						ID-7	ID -8	ID -16	ID -20	ID-24	ID -29	ID -31	ID-33	ID -34	ID -40	ID -42	ID -46	ID -53	ID -60	ID -61	ID -67	ID -69	ID -71	ID -72	ID -74	ID -76	ID- 83	ID -108										ID-7	ID -8	ID -16	ID -20	ID-24	ID -29	ID -31	ID-33	ID -34	ID -40	ID -42	ID -46
			1	Included to the play		4	4	4	4	3	3	3	3	4	3	3	3	2	2	3	4	4	3	3	1	4	4	4							7	Shows aimless motor activity: runs, jumps, tries to climb somewhere, often in unacceptable situations, spins, turns, restlessly moves arms or legs		4	4	4	4	4	3	4	4	3	4	3	3
			2	Plays and talks for a toy		3	4	4	3	3	3	3	3	4	3	3	3	1	2	3	3	4	3	2	1	4	4	4							8	The child gets distracted from the play		4	4	4	4	4	4	4	4	4	4	4	3
			3	Develops play, shows initiative		2	3	3	2	3	1	2	2	2	3	2	2	1	1	2	2	3	2	1	1	4	3	3							9	During the gamе, the child loses attention (freezes, withdraws into himself)		4	4	4	3	4	4	4	3	4	4	4	3
			4	Does the child follow the experimenter’s plan?		4	4	4	4	4	3	3	3	4	3	3	4	2	2	3	4	4	4	2	1	4	3	4							10	Answers questions without thinking, without understanding the meaning, often without listening to the question to the end		4	3	4	4	4	4	4	4	4	4	4	4
			5	Is the child's interaction with the experimenter successful?		4	4	4	4	4	3	3	3	4	3	4	3	1	3	3	4	4	3	2	1	4	4	3							11	Is the behavior emotional or not?		4	4	4	3	3	4	4	2	4	3	4	3
			6	Who determines the interaction - an adult, a child, together		1	2	3	1	2	1	1	1	1	1	1	1	1	1	1	1	2	1	1	1	1	1	1							12	Positive or negative emotions prevail?		4	4	4	4	4	4	4	4	4	3	4	4
		Ex 2																																Ex 2
						ID-7	ID -8	ID -16	ID -20	ID-24	ID -29	ID -31	ID-33	ID -34	ID -40	ID -42	ID -46	ID -53	ID -60	ID -61	ID -67	ID -69	ID -71	ID -72	ID -74	ID -76	ID- 83	ID -108										ID-7	ID -8	ID -16	ID -20	ID-24	ID -29	ID -31	ID-33	ID -34	ID -40	ID -42	ID -46
			1	Included to the play		2	4	4	3	3	3	3	2	4	2	2	2	1	2	2	3	4	3	3	1	3	4	4							7	Shows aimless motor activity: runs, jumps, tries to climb somewhere, often in unacceptable situations, spins, turns, restlessly moves arms or legs		2	4	4	4	4	2	4	4	1	4	3	3
			2	Plays and talks for a toy		2	4	4	2	3	2	3	2	3	2	3	3	1	2	2	3	3	2	2	1	3	4	3							8	The child gets distracted from the play		4	4	4	4	3	2	4	4	2	4	2	3
			3	Develops play, shows initiative		1	3	4	3	2	1	3	2	2	3	3	1	1	1	1	2	4	2	1	1	2	4	3							9	During the gamе, the child loses attention (freezes, withdraws into himself)		4	4	4	4	4	4	2	1	4	3	4	3
			4	Does the child follow the experimenter’s plan?		3	4	4	3	3	2	4	3	3	2	1	3	1	2	3	3	4	2	2	1	4	4	4							10	Answers questions without thinking, without understanding the meaning, often without listening to the question to the end		4	2	4	4	4	4	4	4	4	4	4	4
			5	Is the child's interaction with the experimenter successful?		3	3	4	3	2	2	4	2	3	1	1	1	1	3	2	3	4	3	2	1	3	4	3							11	Is the behavior emotional or not?		3	2	4	3	2	3	3	1	4	2	3	2
			6	Who determines the interaction - an adult, a child, together		1	3	4	2	2	1	3	2	2	2	1	1	1	1	1	1	3	1	1	1	2	3	3							12	Positive or negative emotions prevail?		3	3	4	3	3	4	4	2	4	2	4	3
		Ex-3																																Ex 3
						ID-7	ID -8	ID -16	ID -20	ID-24	ID -29	ID -31	ID-33	ID -34	ID -40	ID -42	ID -46	ID -53	ID -60	ID -61	ID -67	ID -69	ID -71	ID -72	ID -74	ID -76	ID- 83	ID -108										ID-7	ID -8	ID -16	ID -20	ID-24	ID -29	ID -31	ID-33	ID -34	ID -40	ID -42	ID -46
			1	Included to the play		4	3	4	3	4	3	3	2	3	3	3	2	2	2	3	4	4	3	3	1	4	4	3							7	Shows aimless motor activity: runs, jumps, tries to climb somewhere, often in unacceptable situations, spins, turns, restlessly moves arms or legs		3	4	4	3	4	2	3	3	3	4	3	2
			2	Plays and talks for a toy		4	2	3	2	3	2	2	2	3	3	3	2	2	2	2	3	3	2	2	1	3	3	3							8	The child gets distracted from the play		3	3	4	2	4	2	3	3	3	4	3	2
			3	Develops play, shows initiative		3	2	3	2	3	1	2	2	2	3	3	2	2	2	2	2	3	2	2	1	3	2	2							9	During the gamе, the child loses attention (freezes, withdraws into himself)		3	3	4	3	3	2	3	3	3	3	4	2
			4	Does the child follow the experimenter’s plan?		4	3	3	3	3	3	3	3	3	3	2	2	1	2	2	3	3	3	2	1	3	4	3							10	Answers questions without thinking, without understanding the meaning, often without listening to the question to the end		4	4	4	4	3	2	4	4	3	4	3	2
			5	Is the child's interaction with the experimenter successful?		4	3	4	3	3	2	3	3	3	4	3	2	2	3	2	3	4	3	2	1	4	3	3							11	Is the behavior emotional or not?		4	3	4	4	3	4	4	2	3	2	3	3
			6	Who determines the interaction - an adult, a child, together		2	3	3	2	2	1	1	1	1	2	2	1	2	2	2	2	2	1	2	1	3	2	2							12	Positive or negative emotions prevail?		4	3	4	4	3	4	4	3	3	3	3	3
		Ex -4																																Ex 4
						ID-7	ID -8	ID -16	ID -20	ID-24	ID -29	ID -31	ID-33	ID -34	ID -40	ID -42	ID -46	ID -53	ID -60	ID -61	ID -67	ID -69	ID -71	ID -72	ID -74	ID -76	ID- 83	ID -108										ID-7	ID -8	ID -16	ID -20	ID-24	ID -29	ID -31	ID-33	ID -34	ID -40	ID -42	ID -46
			1	Included to the play		4	3	3	4	3	4	3	3	4	3	3	3	3	2	3	4	3	3	3	1	4	4	4							7	Shows aimless motor activity: runs, jumps, tries to climb somewhere, often in unacceptable situations, spins, turns, restlessly moves arms or legs		2	3	4	4	3	2	2	2	2	3	2	2
			2	Plays and talks for a toy		3	2	4	4	3	4	3	3	4	3	3	3	2	2	3	3	3	3	2	1	4	4	3							8	The child gets distracted from the play		3	4	4	3	3	3	3	3	3	3	4	3
			3	Develops play, shows initiative		3	3	4	3	3	3	3	3	3	3	3	3	2	2	3	3	3	3	3	1	4	4	3							9	During the gamе, the child loses attention (freezes, withdraws into himself)		3	3	4	3	3	3	3	3	3	3	4	3
			4	Does the child follow the experimenter’s plan?		4	3	4	4	4	3	3	4	4	3	3	3	2	2	3	3	4	3	3	2	4	4	3							10	Answers questions without thinking, without understanding the meaning, often without listening to the question to the end		3	3	4	4	4	3	4	3	4	4	4	4
			5	Is the child's interaction with the experimenter successful?		4	3	4	4	4	3	4	4	4	3	3	3	3	3	3	4	4	3	3	2	4	4	4							11	Is the behavior emotional or not?		4	2	3	4	2	4	3	2	4	2	3	2
			6	Who determines the interaction - an adult, a child, together		3	4	3	3	3	2	2	2	3	2	3	3	2	2	2	3	2	2	3	1	3	3	2							12	Positive or negative emotions prevail?		4	3	3	4	4	4	4	3	4	3	3	3
[truncated: 11 more columns]
