# Supplementary material for: Behavior and Speech Features of Children with ADHD
Source: Healthcare (Basel). 2026 Mar 22;14(6):814. doi: 10.3390/healthcare14060814 (PMC13026788; doi:10.3390/healthcare14060814)
Supplement: Supplementary file 1 [file healthcare-14-00814-s001.zip › Table S2.xlsx]

## Sheet: ORIGINAL DATA
COMMENTS							1 - boy		Acoustic features of speech
INDICATORS	DESCRIPTION						2 -girl				Ex-Ch	Ch speech	! In Russian			In Russian					stationary part
GROUP	TD, ADHD, ADHD+ASD, ASD, ADHD+ID, ID		GROUP	ID	AGE	CARS	GENDER	Scores for "CO-OP PLAY"	F0, Hz- all speech	E0, dB all speech	PAUSES -1	PAUSES -2	utterances/words	F0 u/w	E0 -u/w	Word	VOWEL	Duration -vowel	F0-vowel	E0 -vowel	Duration st p-vowel	F0- st p-vowel	E0 -st p-vowel	F1	E1	F2	E2	F3	E3
ID	child's number by informed consent		TD	1	11		2	11	234.3	-41.77			сова	220	-43	сова	а	105	213	-43	12	223	-38	1032	-48	1372	-49	2499	-66
AGE	year		TD		11		2				4464		мила	216	-32	мила	и	87	223	-29	20	220	-29	440	-36	2972	-51	4206	-64
CARS	for children with ASD, ADHD+ASD, ID, ADHD+ID		TD		11		2				940		мила	254	-26	мила	и	82	266	-20	15	266	-19	532	-30	3218	-50	5246	-56
GENDER	1- boy; 2-girl		TD		11		2				1480		Гриша	220	-40	гриша	и	114	216	-34	16	220	-31	440	-37	2309	-42	4341	-62
Scores for "CO-OP PLAY"	Likert scaile		TD		11		2				4000		зайка	220	-38	зайка	а	66	220	-37	24	220	-33	1083	-48	1972	-52	3216	-57
F0, Hz all speech			TD		11		2				310		это че	216	-43
E0, dB all speech			TD		11		2				470		колобок	216	-37
PAUSES -1	between the experimenter and the child		TD		11		2				1060		новый год	220	-34
PAUSES -2	in a child's speech		TD		11		2				120		да	223	-35	да	а	162	220	-35	16	220	-32	910	-38	1941	-57	4410	-68
utterances/words	(in Russian)		TD		11		2				1447	50	ну все ушли к миле	260	-35	ну	у	186	266	-26	22	297	-24	594	-38	910	-53	2003	-70
F0 u/w	u/w- utterances or words		TD		11		2					70				ушли	и	89	262	-33	11	266	-30	532	-40	3166	-47	4480	-66
E0 -u/w			TD		11		2									миле	и	105	220	-31	16	220	-29	440	-38	2421	-50	4206	-62
Word	in Russian		TD		11		2				1550	60	они едят	266	-35	они	и	285	266	-28	20	266	-25	532	-28	3166	-58	4480	-70
VOWEL	calculated vowels /a, I, u/ - in Russian /а, и, у/		TD		11		2				824		мышей	230	-36
Duration -vowel			TD		11		2				1044		ну да	262	-40	ну	у	145	274	-32	17	306	-32	612	-36	1190	-50	1766	-57
F0-vowel			TD		11		2					80				да	а	102	220	-35	15	223	-22	934	-35	1766	-39	3166	-42
E0 -vowel			TD		11		2				560			216	-39
Duration st p-vowel	st p- stationary part of stressed vowel		TD		11		2				530		не дают ей мышей пробовать	223	-34
F0- st p-vowel			TD		11		2				3280		смех
E0 -st p-vowel			TD		11		2				2170	39	отстань от нашего зайца	246	-36	отстань	а	90	258	-26	12	262	-23	753	-43	1532	-48	2346	-52
F1	First Formant		TD		11		2									нашего	а	70	250	-33	20	253	-35	940	-38	1850	-39	3116	-66
E1	intencity of First Formant		TD		11		2									зайца	а	95	220	-32	14	220	-32	643	-23	1083	-45	2499	-40
F2	Second Formant		TD		11		2				500	140	ни С тобой	254	-36	ни	и	107	238	-30	22	266	-29	790	-47	2346	-52	4410	-66
E2	Intencity of Second Formant		TD		11		2				2950	130	мы хотели извини сказать	216	-37	извини	и	85	262	-31	18	262	-29	532	-36	2237	-52	4075	-67
F3	Third Formant		TD		11		2									сказать	а	102	220	-38	20	220	-36	653	-41	1066	-45	2168	-58
E3	Intencity of Third Formant		TD		11		2				455		да	220	-39	да	а	170	220	-38	22	216	-36	1066	-36	1822	-49	2791	-64
			TD		11		2				1740	215	заяц, ты где?	297	-37	заяц	а	170	306	-31	18	348	-32	1016	-29	1941	-42	3116	-53
			TD		11		2				4342	93	ты лети давай, у тебя клюв крепче …смех	262	-39	лети	и	117	258	-25	20	306	-22	854	-49	2926	-42	4273	-52
			TD		11		2					1177				давай	а	110	227	-29	23	220	-30	896	-42	1658	-55	2791	-57
			TD		11		2				394	165	спас, спас	220	-40	спас	а	68	262	-34	15	262	-33	1032	-32	1532	-37	3480	-57
			TD		11		2									спас	а	63	220	-35	14	220	-34	828	-34	1738	-44	3116	-54
			TD		11		2						уберем	246	-36
			TD		11		2				440		возьмем	266	-28
			TD		11		2				516		вкусно	206	-36	вкусно	у	88	258	-28	18	266	-28	815	-37	1171	-54	1972	-64
			TD		11		2				80		вкусно	213	-28	вкусно	у	72	258	-31	12	262	-30	753	-48	1308	-54	2790	-70
			TD		11		2				868		мне друзья прислали	266	-33	прислали	а	80	213	-39	19	216	-37	1016	-38	1684	-43	3116	-56
			TD		11		2				1200		в тропиках	220	-47
			TD		11		2						тоже попугай	223	-31	попугай	а	106	213	-28	18	220	-33	841	-44	1308	-52	2100	-46
			TD		11		2				1173		попугая зовут тоже гриша	254	-37	попугая	а	60	254	-29	20	292	-30	826	-33	1711	-50	2346	-54
			TD		11		2									зовут	у	73	254	-30	15	262	-29	532	-32	1049	-42	1851	-67
			TD		11		2									гриша	и	90	213	-40	16	216	-36	594	-47	3268	-60	4551	-71
			TD		11		2				172		можно	220	-42
			TD		11		2				11100	60	ну кастио	266	-33	ну	у	192	302	-34	19	302	-22	613	-27	1171	-49	1766	-45
			TD		11		2									кастио	а	100	220	-20	23	220	-25	910	-28	1794	-35	3115	-44
			TD		11		2				470	45	она запугалась сама	220	-31	она	а	60	213	-25	17	223	-23	910	-32	1794	-38	2620	-44
			TD		11		2									запугалась	а	119	215	-24	18	220	-23	868	-34	1308	-35	3166	-50
			TD		11		2					150				сама	а	126	200	-37	20	200	-32	924	-34	1484	-48	2237	-69
			TD		11		2				2170	445	она не дает ей мышей пробовать	223	-40	она	а	195	262	-33	25	262	-32	1117	-36	1911	-50	3166	-60
			TD		11		2				1704	40	отстань от нашего зайца	238	-37	отстань	а	60	253	-32	14	257	-33	969	-45	1822	-49	2791	-54
			TD		11		2					54				зайца	а	73	213	-33	20	220	-33	1083	-44	1972	-52	2460	-45
			TD		11		2				552	160	не хотят играть с тобой	253	-36	играть	а	123	220	-44	22	230	-30	939	-37	1822	-38	2835	-47
			TD		11		2				2900		хотели искать зайца	220	-37	искать	а	80	215	-33	16	220	-31	664	-44	1117	-53	2168	-56
			TD		11		2									зайца	а	85	220	-38	17	223	-37	653	-40	1269	-48	2134	-60
			TD		11		2				1750	60	заяц, заяц, ты где	302	-37	заяц	а	57	348	-34	15	342	-32	949	-30	1972	-34	3068	-52
			TD		11		2									заяц	а	99	226	-38	22	348	-43	985	-34	1911	-42	2926	-54
			TD	21	9		2	12	281.2	-35.02	2230	98	что это за игрушки	216	-32	за	а	92	206	-28	21	216	-27	789	-40	1308	-49	2538	-47
			TD		9		2									игрушки	у	99	209	-30	18	216	-29	613	-38	1135	-51	1850	-55
			TD		9		2				775		да	257	-31	да	а	136	257	-29	19	257	-20	502	-41	1711	-48	2421	-38
			TD		9		2				670	269	ну, так. Сначала мне во первых надо ним надо поздоровоться	245	-38	ну	у	470	376	-20	26	394	-18	742	-32	1100	-41	2538	-50
			TD		9		2					133				сначала	а	160	382	-18	20	288	-18	777	-29	1581	-43	2421	-48
			TD		9		2									с ним	и	104	267	-25	16	259	-24	516	-26	2747	-49	4075	-54
			TD		9		2				642	182	эээ поздороваюсь я с ним так. Привет как тебя зовут	213	-38	с ним	и	48	258	-26	14	262	-24	741	-32	3949	-44	5164	-56
			TD		9		2					1105				так	а	62	213	-35	15	223	-35	1040	-33	1484	-46	2101	-47
			TD		9		2					68				как	а	67	353	-24	22	382	-22	802	-38	1822	-45	3068	-50
			TD		9		2									зовут	у	126	297	-24	15	332	-22	653	-14	1288	-32	1972	-34
			TD		9		2				1075	1584	аа, а потом я отвечаю меня зовут маша, очень приятно познакомиться, давай вместе поиграем в эти игрушки	266	-37	отвечаю	а	86	213	-30	15	223	-33	802	-34	1941	-47	2662	-50
			TD		9		2					925				зовут	у	104	347	-21	18	347	-16	707	-25	1394	-34	1794	-58
			TD		9		2					72				маша	а	142	223	-27	20	223	-25	896	-33	1532	-29	2662	-51
			TD		9		2					696				давай	а	90	297	-25	15	311	-19	924	-35	1228	-34	2166	-31
			TD		9		2					75				поиграем	а	82	257	-28	17	262	-27	1066	-44	1794	-46	2346	-41
			TD		9		2									игрушки	у	146	216	-25	22	216	-24	664	-39	1308	-40	2035	-64
			TD		9		2					1490	ээ у меня есть попугай, ээ ангри бердс и такой зайчик. В какую хочешь поиграть игру	234	-36	попугай	а	133	209	-37	20	216	-33	1000	-35	1556	-31	2206	-54
			TD		9		2					120				и	и	514	353	-20	21	347	-13	696	-27	3536	-34	5003	-44
			TD		9		2				845	2885				зайчик	а	48	257	-23	10	302	-22	841	-24	1941	-37	3116	-39
			TD		9		2					1160				какую	у	140	200	-48	24	220	-54	584	-13	1083	-28	1658	-52
			TD		9		2									поиграть	а	105	257	-26	17	257	-24	780	-31	1738	-44	2134	-43
			TD		9		2									игру	у	180	220	-25	19	234	-24	696	-32	1153	-57	1632	-38
			TD		9		2				1465		вообще	206	-37
			TD		9		2				865	450	тогда бери, хочешь, я могу, напримр, за зайца	257	-32	тогда	а	570	230	-32	24	265	-30	1100	-32	1911	-32	3268	-48
			TD		9		2					280				бери	и	250	262	-26	24	262	-20	524	-23	3216	-29	4273	-29
			TD		9		2					289				могу	у	89	253	-23	20	266	-23	532	-20	1066	-48	1632	-66
			TD		9		2					324				зайца	а	130	213	-30	17	220	-27	1083	-47	1941	-51	3536	-59
			TD		9		2				1400	648	а я зайчик. Давай вместе поиграем. Я умею прыгать	253	-34	зайчик	а	146	220	-27	17	253	-26	968	-38	1416	-45	2421	-39
			TD		9		2					80				давай	а	70	347	-22	21	347	-20	707	-16	1394	-50	2747	-41
			TD		9		2									поиграем	а	106	210	-32	19	223	-30	868	-39	1881	-45	2926	-42
			TD		9		2				90		я умею прыгать. А ты?	245	-32
			TD		9		2				1000	365	о! тогда ты будешь считать, а я буду прыгать высоко	245	-34	тогда	а	145	347	-21	22	388	-18	718	-20	1171	-41	2662	-45
			TD		9		2					307				будушь	у	68	262	-25	17	262	-25	594	-30	882	-47	2309	-49
			TD		9		2									считать	а	90	220	-45	13	382	-23	985	-27	1738	-45	2499	-38
			TD		9		2									буду	у	145	253	-25	27	262	-24	789	-29	1100	-50	1556	-52
			TD		9		2				515		ой, а это кто	270	-32
			TD		9		2				780	532	я попугайчик кеша	223	-36	попугайчик	а	156	220	-31	17	227	-30	1100	-31	1911	-39	3216	-35
			TD		9		2				790	411	вообще то было больно, клеваться не надо	253	-34	клеваться	а	150	388	-24	25	388	-21	815	-28	1606	-43	2499	-46
			TD		9		2									надо	а	274	262	-30	24	302	-18	1153	-38	1766	-36	4273	-46
			TD		9		2				1550	400	вот это уже не правильно, давайте вы помиретесь, помиретесь	257	-37	правильно	а	200	220	-34	20	220	-33	730	-33	1153	-51	2704	-46
			TD		9		2					240				давайте	а	123	376	-24	20	420	-17	985	-42	1794	-51	3216	-40
			TD		9		2					840				помиретесь	и	288	250	-24	15	270	-20	789	-45	3320	-50	4480	-60
			TD		9		2					540				помиретесь	и	178	262	-24	17	262	-24	558	-22	3592	-37	4697	-49
			TD		9		2					1420
			TD		9		2				1430	90	у меня есть тортик дома, давайте все вместе попьем чай	257	-36	давайте	а	96	262	-44	18	454	-16	939	-27	2101	-45	2880	-34
			TD		9		2					332				чай	а	80	223	-28	21	253	-28	924	-36	1416	-29	2035	-39
			TD		9		2				255		вот тортик	234	-35
			TD		9		2				1185		пойдемте все в поход	257	-36
			TD		9		2
			TD	36	6		1	11	234.3	-36.78	830	670	ну из ангри берса птичка	234	-38	ну	у	250	223	-29	25	234	-29	468	-26	924	-38	1632	-51
			TD		6		1					270				птичка	и	134	220	-28	22	220	-26	440	-35	3536	-48	4410	-51
			TD		6		1				360		это попугай	220	-34	попугай	а	173	220	-30	18	223	-29	854	-35	1822	-45	2747	-48
			TD		6		1				768					заяц	а	97	220	-31	15	220	-28	868	-41	1766	-42	2880	-54
			TD		6		1				2370		кеша	223	-36
			TD		6		1				520	30	ну да	223	-32	ну	у	254	209	-31	19	223	-29	613	-41	1117	-50	3068	-55
			TD		6		1					240				да	а	180	220	-32	12	220	-30	868	-43	1658	-41	3116	-51
			TD		6		1				366		ну	220	-31	ну	у	283	220	-32	24	223	-27	447	-33	882	-52	1738	-62
			TD		6		1				815	983	ну смешной спектакль. кеша и желтая птичка увидели зайца	237	-36	ну	у	360	220	-33	25	220	-32	604	-37	954	-49	1581	-51
			TD		6		1					163				спектакль	а	146	220	-35	16	220	-35	854	-44	1416	-43	2460	-60
			TD		6		1					2330				и	и	395	257	-27	23	270	-24	540	-23	3320	-46	4012	-50
			TD		6		1					154				птичка	и	256	302	-35	19	306	-16	633	-37	3766	-42	4140	-51
			TD		6		1					345				увидели	и	143	257	-22	21	278	-21	576	-27	3068	-40	4410	-42
			TD		6		1					615				зайца	а	104	216	-30	17	223	-28	882	-39	1738	-38	2620	-50
			TD		6		1				772		то есть не смешной будет	223	-23	будет	у	213	220	-34	18	220	-33	594	-36	985	-54	1806	-56
			TD		6		1				290		да	220	-35	да	а	222	220	-35	18	220	-33	985	-41	1766	-42	2880	-48
			TD		6		1				490	267	не грустный	220	-35	грустный	у	123	220	-31	22	220	-30	696	-45	1372	-52	2035	-60
			TD		6		1				840	414	кеша и желтая птичка подружились	220	-36	птичка	и	120	270	-24	17	306	-21	868	-46	3649	-48	4410	-53
			TD		6		1					260				подружились	и	140	220	-26	22	230	-29	484	-21	3592	-42	4273	-52
			TD		6		1				848		можно	220	-33
			TD		6		1				276		хорошо	220	-34
			TD		6		1				1094		пришли они в гости	253	-31	пришли	и	193	262	-23	21	283	-22	576	-23	3707	-48	4273	-52
			TD		6		1				645		с Днем рождения заяц	262	-29	заяц	а	128	220	-33	23	220	-32	815	-29	1694	-44	2499	-56
			TD		6		1				1106	217	а можно они скажут что забыли подарки	220	-35	а	а	450	220	-31	22	230	-29	1153	-44	1794	-46	3166	-52
			TD		6		1					240				скажут	а	92	220	-34	17	230	-32	840	-44	1532	-43	2880	-54
			TD		6		1					80				подарки	а	160	220	-35	18	220	-35	815	-42	1794	-52	3480	-50
			TD		6		1				420	109	мы полетим за ними	262	-28	полетим	и	90	262	-23	15	265	-22	524	-26	3766	-40	4624	-57
			TD		6		1									за ними	и	99	220	-25	15	234	-24	484	-32	3068	-57	4410	-62
			TD		6		1				1255	185	а какие подарки будут	223	-38	а	а	88	220	-33	11	231	-31	841	-42	1288	-52	2880	-48
			TD		6		1									какие	и	85	270	-24	20	297	-24	828	-47	3166	-49	4012	-55
			TD		6		1									подарки	а	106	220	-32	16	223	-34	868	-40	1532	-49	2972	-54
			TD		6		1					302				будут	у	112	220	-34	22	220	-35	623	-40	1248	-53	1881	-63
			TD		6		1				475	232	может вода	220	-36	вода	а	194	262	-27	15	266	-25	1066	-46	1766	-45	3020	-44
			TD		6		1				316		с днем рождения	257	-31
			TD		6		1				1186	200	а нам оставить	257	-31	нам	а	160	262	-27	19	270	-27	1083	-27	1684	-36	2797	-48
			TD		6		1									оставить	а	117	220	-31	17	227	-29	910	-36	1794	-38	2499	-50
			TD		6		1				170		почему	266	-28
			TD		6		1				808		мы принесли	220	-31
			TD		6		1				780		спасибо	220	-38	спасибо	и	98	220	-36	16	227	-35	604	-40	3268	-53	4772	-60
			TD		6		1
			TD	39	7		2	12	234.3	-37.35	1950	160	это колобок	220	-36
			TD		7		2				720		это зайчик	230	-42	зайчик	а	120	220	-25	15	230	-24	1190	-48	1881	-38	3940	-51
			TD		7		2				630		это	220	-36
			TD		7		2				620	130	это попугай	262	-32	попугай	а	80	223	-31	16	227	-30	882	-49	1941	-47	3216	-49
			TD		7		2				1420	450	из мультиков и колобка	220	-30	мультиков	у	137	220	-19	21	227	-17	653	-41	1066	-51	1532	-60
			TD		7		2				1130	895	он чтоб назвать его алекск, зайчик	223	-40	нзвать	а	88	228	-26	19	230	-25	882	-37	1972	-36	3424	-41
			TD		7		2					60				Алекс	а	82	172	-33	18	182	-34	1083	-31	1654	-40	3426	-49
			TD		7		2					760				зайчик	а	69	185	-32	19	186	-29	730	-39	1941	-54	2704	-46
			TD		7		2				1555	620	А Алекс, а это зайчик побегайчик , а это хериклоп	220	-39	А	а	168	220	-32	17	223	-30	1110	-41	1532	-44	2972	-49
			TD		7		2					640					алекс	163	223	-34	15	270	-33	780	-45	16606	-54	4012	-55
			TD		7		2					170					зайчик	113	230	-28	21	230	-27	854	-46	1941	-49	2747	-55
			TD		7		2					1915					побегайчик	227	220	-35	20	223	-30	633	-34	1711	-50	3662	-46
			TD		7		2				1070	377	они игр, тепрем теремок, кто втереме живет. Я. Никто не отзывается. Пошел жить, начал	227	-40	они	и	333	262	-32	17	266	-26	828	-33	2972	-47	4410	-41
			TD		7		2					2655				иг	и	100	234	-30	17	270	-31	696	-40	3480	-46	5003	-56
			TD		7		2					544				жить	и	164	306	-29	19	321	-29	802	-37	2747	-43	5164	-48
			TD		7		2					505				начал	а	154	220	-33	22	223	-31	1117	-43	1851	-57	2499	-55
			TD		7		2					2050
			TD		7		2					1375
			TD		7		2				82	1720	приходят колобок, серенький олчок, серенький	223	-39
			TD		7		2					760
			TD		7		2					1339
			TD		7		2				410		да	200	-38	да	а	85	200	-37	15	200	-31	1066	-44	1822	-48	3426	-50
			TD		7		2				250	586	терем теремок кто в тереме живет, я зайчик макс, иди к нам жить, я печку растопил, и стали жить	234	-32	зайчик	а	64	266	-26	15	302	-25	828	-28	1766	-46	2499	-37
			TD		7		2					850				макс	а	95	223	-29	20	220	-30	1190	-33	1606	-31	2791	-44
			TD		7		2					466				иди	и	215	348	-25	27	358	-20	752	-27	3216	-31	3949	-33
			TD		7		2					530				к нам	а	124	216	-24	21	265	-25	1153	-36	1941	-43	2880	-48
			TD		7		2					560				жить	и	70	216	-39	13	230	-34	604	-38	3649	-44	5329	-54
			TD		7		2					158				растопил	и	126	220	-35	21	230	-32	576	-44	3480	-39	5229	-49
			TD		7		2					1326				стали	а	68	306	-22	19	312	-22	842	-23	2202	-36	3480	-47
			TD		7		2				359		нет	220	-35
			TD		7		2				2160		не ел	262	-34
			TD		7		2				360		тебя не приглашаем в дом	230	-33	приглашаем	а	103	203	-35	16	220	-33	815	-42	1881	-36	2538	-49
			TD		7		2				1035		ты съем все	220	-36
			TD		7		2				1640	880	ни кем, кем клю	213	-36	ни	и	188	216	-28	17	223	-23	623	-42	3216	-53	4696	-60
			TD		7		2				1134	1730	э слушай, мы не хоти.. , просто давай жить вместе	220	-39	слушай	у	130	238	-31	18	245	-28	696	-46	1190	-49	2202	-59
			TD		7		2									хотим	и	264	262	-27	15	262	-26	524	-35	3166	-53	4012	-55
			TD		7		2					400				?	а	110	262	-30	20	282	-29	1016	-48	1738	-37	2326	-61
			TD		7		2					360				давай	а	87	262	-34	12	342	-31	828	-24	1941	-41	2309	-42
			TD		7		2					80				жить	и	110	302	-32	19	302	-26	613	-25	3707	-41	5580	-56
			TD		7		2
			TD	53	6		1	10	301.4	-44.6	1155		попугай конечно	342	-32	попугай	а	137	484	-19	17	462	-9	1032	-44	1972	-36	3426	-38
			TD		6		1				430		заяц	257	-28	заяй	а	204	270	-28	16	302	-25	854	-35	1711	-22	2383	-43
			TD		6		1				420	1420	заяц, заяц и волк	358	-35	заяц	а	182	292	-28	25	302	-22	939	-23	1911	-35	3480	-32
			TD		6		1									заяц	а	150	306	-28	13	336	-20	707	-14	1766	-44	3116	-45
			TD		6		1				347		попугай	257	-33	попугай	а	106	227	-30	19	257	-30	730	-28	1822	-44	3372	-57
			TD		6		1				3404	546	а это кто, кто кто, никто, смех	257	-43
			TD		6		1					1238
			TD		6		1					716
			TD		6		1				150	130	ну это ин ингри ингрибердс	297	-32	ну	у	256	302	-22	25	321	-21	633	-37	1240	-55	2273	-47
			TD		6		1					120				ну	у	500	410	-20	20	440	-21	924	-37	1372	-46	2273	-52
			TD		6		1					360				инг	и	120	342	-25	20	353	-22	707	-23	2383	-51	3460	-56
			TD		6		1					830				инг	и	264	316	-32	21	358	-20	653	-33	3707	-47	4624	-48
			TD		6		1				290		это как	262	-35	как	а	66	253	-30	13	262	-31	777	-29	1822	-43	2797	-50
			TD		6		1					290	а что вот так чтоли, чик чирик, чик чирик	316	-40	так	а	93	376	-20	15	394	-28	1100	-23	1850	-32	3068	-48
			TD		6		1					190				чик	и	125	223	-37	14	270	-40	604	-12	3480	-29	5003	-49
			TD		6		1					50				чирик	и	77	420	-27	13	400	-16	924	-26	2862	-28	3536	-36
			TD		6		1					210				чик	и	86	306	-45	20	312	-45	777	-38	2346	-37	5003	-42
			TD		6		1					70				чирик	и	145	306	-28	22	342	-28	753	-17	2168	-45	5414	-49
			TD		6		1				1100		ну давай	262	-36	ну	у	117	292	-37	12	342	-22	643	-32	1372	-42	2326	-58
			TD		6		1									давай	а	122	220	-32	18	220	-32	674	-37	1171	-42	2309	-55
			TD		6		1				1396		я подумаю	336	-35	подумаю	у	366	302	-31	16	326	-30	674	-32	1532	-56	2538	-65
			TD		6		1				2440		привет	297	-35
			TD		6		1				1085	150	мы не знали ничего	245	-34	знали	а	250	262	-33	22	265	-33	765	-47	1416	-40	2202	-41
			TD		6		1				240		ну мы	302	-27	ну	у	490	306	-25	20	297	-23	623	-25	1209	-42	1851	-49
			TD		6		1						у тебя дома, где-то дома завалялись	265	-39
			TD		6		1				94	780	да, мы их спрятали	262	-41	да	а	236	257	-32	18	266	-31	1049	-26	2309	-46	3428	-58
			TD		6		1				350		ну да	270	-31	ну	у	160	302	-24	16	302	-26	623	-22	1248	-41	1711	-55
			TD		6		1									да	а	220	227	-30	24	262	-30	778	-36	1581	-47	2880	-62
			TD		6		1				417		ну давай	257	-32	ну	у	204	262	-28	20	302	-30	604	-28	1100	-37	2202	-55
			TD		6		1									давай	ы	225	262	-32	21	262	-29	802	-28	2101	-54	2972	-35
			TD		6		1				360	335	не не будем, только я не люблю чай	306	-25	будем	у	123	302	-27	15	262	-30	896	-38	1238	-40	1881	-53
			TD		6		1					1430				чай	а	56	220	-36	17	236	-36	707	-35	1190	-43	3020	-54
			TD		6		1				230	170	ну у меня просто большой хвост, я люблю чай, но у меня большой хвост, я не могу	311	-207	ну	у	290	292	-45	16	302	-60	507	-28	1066	-38	1556	-41
			TD		6		1					530
			TD		6		1					658
			TD		6		1					115
			TD		6		1					515				не могу	у	195	257	-34	18	262	-31	524	-25	1066	-42	2383	-63
			TD		6		1				840		ээ	311	-37
			TD		6		1				986		да не ничего	311	-37
			TD		6		1				960	280	пить чай	250	-40	пить	и	130	249	-33	22	253	-33	753	-34	3372	-55	3949	-60
			TD		6		1									чай	а	56	257	-34	12	262	-35	707	-34	1438	-51	2383	-53
			TD		6		1				468	125	и играть начали	257	-33	и	и	176	262	-32	18	270	-29	540	-41	3166	-51	5083	-58
			TD		6		1					60				играть	а	87	220	-34	18	230	-36	924	-34	1658	-51	3068	-61
			TD		6		1									начали	а	85	230	-33	20	223	-33	718	-44	1135	-46	2499	-47
			TD		6		1				1420		в прятки	257	-33
			TD		6		1				975	366	а я, а я тоже	270	-38	а	а	100	262	-32	10	262	-31	802	-28	1606	-44	3166	-51
			TD		6		1				1340	180	я считаю до пяти, и не могу до десяти. Раз, два, три, четыре, пять , попугай идет искать	302	-33	считаю	а	156	306	-27	21	306	-26	1190	-25	2309	-36	3426	-45
			TD		6		1					240				и	и	546	297	-26	25	306	-21	643	-30	3372	-35	5500	-48
			TD		6		1					398				могу	у	290	348	-27	25	358	-23	1032	-39	1350	-33	1794	-36
			TD		6		1					370				раз	а	120	306	-26	22	306	-24	924	-24	1822	-41	3425	-49
			TD		6		1					66				два	а	80	265	-31	12	257	-33	1000	-31	1872	-46	3480	-48
			TD		6		1					100				три	и	100	306	-28	17	306	-25	604	-25	3372	-48	5414	-52
			TD		6		1					104
			TD		6		1					94
			TD		6		1					105				попугай	а	94	382	-25	19	407	-24	1228	-30	1632	-41	2460	-38
			TD		6		1					224				искать	а	60	302	-31	12	312	-29	1171	-28	2003	-38	3116	-40
			TD		6		1				430		так	262	-28	так	а	200	274	-31	21	306	-23	1153	-26	1738	-42	2662	-31
			TD		6		1				1460	523	нет игра только началась	278	-34	игра	а	104	253	-32	15	302	-28	1135	-23	1766	-46	2620	-41
			TD		6		1					60				началась	а	107	234	-34	19	230	-35	1171	-21	1911	-40	2383	-42
			TD	15	11		1	10	281.2	-31.97			ну	187	-37	ну	у	228	187	-38	42	187	-38	562	-42	1125	-56	2390	-75
			TD		11		1				129		ну у меня вот брат есть, я тоже с ним быва… ну он тоже в другом гореде там живет,	234	-33	ну	у	117	234	-31	42	234	-29	422	-33	1078	-51	3281	-62
			TD		11		1									брат	а	248	234	-37	36	234	-37	843	-35	1640	-31	2812	-59
			TD		11		1									с ним	и	77	188	-38	38	188	-35	375	-36	2830	-64	4893	-67
			TD		11		1									ну	у	109	238	-24	21	235	-23	269	-26	899	-35	3397	-56
			TD		11		1									там	а	45	190	-34	24	191	-34	570	-37	1725	-40	3267	-48
			TD		11		1				187	362	да ну ему щас пять лет	282	-31	да	а	276	188	-36	39	191	-31	780	-33	1554	-35	3442	-51
			TD		11		1									ну	у	56	285	-18	12	286	-20	600	-22	1182	-38	2943	-56
			TD		11		1									ему	у	51	334	-19	18	325	-20	666	-30	985	-39	3142	-56
			TD		11		1									щас	а	106	289	-27	13	235	-27	513	-23	1793	-36	3533	-45
			TD		11		1				312	223	ну какие там… ну, например, ну он любит очень там драться с кем то ну вот так. Он, у него больше к лего любит он любит прям, собирает там какие-то дома большие, ну, то есть, там… в мягкие игрушки он только биться может всё такое вот	234	-33	ну	у	120	191	-35	31	191	-34	422	-31	616	-43
			TD		11		1					159				ну	у	52	278	-20	17	275	-20	513	-18	1312	-35	3533	-35
			TD		11		1					772				любит	у	66	278	-20	28	282	-25	507	-27	1346	-48	2982	-46
			TD		11		1					450				там	а	77	186	-34	18	188	-33	422	-35	1659	-40	3353	-41
			TD		11		1					118				драться	а	180	235	-30	37	232	-32	842	-32	1514	-32	2982	-41
			TD		11		1					122				ну	у	152	232	-32	20	186	-31	428	-28	1011	-44	1702	-64
			TD		11		1					414				так	а	123	188	-33	18	188	-33	616	-32	1841	-39	3397	-45
			TD		11		1					537				любит	у	92	191	-34	34	191	-34	417	-37	608	-46	2758	-58
			TD		11		1									любит	у	63	188	-35	25	183	-24	422	-30	1213	-49	2722	-65
			TD		11		1									собирает	а	131	238	-27	24	238	-27	998	-28	1725	-27	4585	-45
			TD		11		1									дома	а	114	238	-28	35	238	-28	947	-33	1382	-32	3442	-40
			TD		11		1									игрушки	у	60	254	-24	25	254	-25	513	-21	1261	-36	3310	-51
			TD		11		1									так	а	61	186	-31	16	188	-31	608	-32	1680	-41	3310	-43
			TD		11		1									биться	и	90	282	-81	29	282	-18	562	-38	3310	-49	4830	-53
			TD		11		1					768	вот типа, мы вот так вот, деремся, он ещё лучше там - ну представляет себе, что лучше, что хуже, вот так . Бывает, я проигрываю, ну, специально всё	234	-33	так	а	95	232	-37	26	186	-36	800	-37	1595	-42	3397	-54
			TD		11		1					655				лучше	у	67	286	-22	29	278	-21	548	-31	1122	-45	3487	-67
			TD		11		1									там	а	61	238	-31	28	323	-32	641	-29	1514	-38	3183	-54
			TD		11		1									ну	у	121	278	-24	12	275	-19	600	-22	1166	-43	2358	-56
			TD		11		1									лучше	у	177	325	-21	26	329	-18	693	-38	1011	-31	4131	-36
			TD		11		1									хуже	у	98	282	-23	26	282	-22	555	-29	842	-45	4131	-59
			TD		11		1									бывает	а	62	235	-28	21	212	-29	433	-30	1841	-45	3101	-43
			TD		11		1									проигрываю	и	123	334	-23	16	325	-18	693	-33	3061	-27	4830	-26
			TD		11		1									ну	у	57	238	-21	20	235	-21	513	-25	1329	-45	4185	-57
			TD		11		1									специально	а	64	201	-34	24	188	-34	417	-37	1817	-39	3626	-50
			TD		11		1				439		да, а это судья так сказать	206	-41	да	а	107	186	-36	27	188	-37	739	-37	1770	-32	3533	-63
			TD		11		1									судья	а	89	191	-41	26	191	-39	684	-40	1914	-51	3533	-58
			TD		11		1					117	ну да, он больше как бы не любит ничего, он любит как бы полчки запускать , но это прям его, он прям это увлекается, то есть и коллекции всякие собирает , ну, а больше, как бы у него интересов нет. Ну и на улице гулять	235	-31	да	а	261	229	-33	27	235	-33	887	-25	1770	-37	3770	-51
			TD		11		1					308				волчки	и	49	380	-20	21	371	-20	702	-51	2758	-47	4585	-41
			TD		11		1					305				прям	а	88	235	-25	37	232	-23	640	-25	1574	-48	3021	-54
			TD		11		1					249				прям	а	63	235	-22	23	234	-22	711	-30	1841	-41	2982	-50
			TD		11		1					503				увлекается	а	99	325	-30	15	330	-29	649	-23	1680	-33	3353	-35
			TD		11		1					419				собирает	а	84	238	-26	29	235	-24	702	-27	1637	-34	4295	-50
			TD		11		1									ну	у	141	235	-22	31	323	-21	457	-24	658	-35
			TD		11		1									наулице	у	65	232	-27	21	232	-27	428	-25	658	-33
			TD		11		1									гулять	а	92	159	-41	27	150	-39	600	-37	2238	-59	3487	-58
			TD		11		1				225	1171	ну не заню как то, так вот, не знаю, ну я редко вообще это делаю ну	229	-43	не знаю	а	88	229	-41	41	234	-40	570	-49	1659	-60	5023	-71
			TD		11		1					2973				как то	а	67	191	-36	24	188	-34	555	-36	1659	-60	3363	-59
			TD		11		1									так	а	160	188	-36	24	188	-38	831	-35	1637	-37	3353	-50
			TD		11		1									не знаю	а	121	186	-40	42	186	-40	692	-46	1770	-63	3533	-63
			TD		11		1									ну	у	91	188	-38	22	183	-38	520	-37	1166	-57	4525	-70
			TD		11		1				3858	378	если для картинки, то только, вот, вот так вот, ну, дружно	232	-41	картинки	и	70	238	-29	22	232	-28	507	-38	2722	-52	3181	-61
			TD		11		1					3049				так	а	100	188	-37	26	188	-36	749	-40	1494	-42	4077	-68
			TD		11		1					116				ну	у	98	186	-32	34	188	-33	375	-32	600	-48
			TD		11		1					1343				дружно	у	99	235	-21	21	238	-18	462	-30	960	-47	1659	-70
			TD		11		1				391	810	они стоят я просто мягкие игрушки, я тоже, я их ну люблю, собираю там, вот, но я с ними сплю, разговариваю, бывает, ну как просто, когда скучно, или когда ты вот хешь кому-то вот рассказать прям свою злость и ну не хочешь, чтобы кто-то вот из вот ну настоящих людей чувствовал от тебя злость и можно рассказать ну своим игрушкам, тогда ты и человеку злость не сделаешь никакому, и и из себя злость в…	285	-30	они	и	331	406	-27	56	416	-21	760	-57	3061	-61	4525	-67
			TD		11		1					675				мягкие	а	92	325	-18	26	329	-17	600	-19	2181	-37	3397	-46
			TD		11		1					462				игрушки	у	61	285	-19	18	278	-18	570	-26	1107	-45	4077	-57
			TD		11		1					441				люблю	у	139	321	-21	33	325	-19	600	-28	935	-35	4409	-50
			TD		11		1					120				собираю	а	98	238	-30	20	232	-29	693	-32	1616	-42	3487	-47
			TD		11		1					220				с ними	и	76	278	-20	29	274	-18	548	-25	1364	-49	3820	-54
			TD		11		1					298				сплю	у	152	278	-27	26	325	-23	608	-31	947	-37	4352	-68
			TD		11		1					540				разговариваю	а	67	188	-28	23	186	-29	422	-33	1382	-43	3442	-47
			TD		11		1					625				бывает	а	69	191	-34	23	186	-34	375	-34	1595	-38	3142	-49
			TD		11		1					711				ну	у	150	232	-25	31	289	-20	513	-15	1065	-34	2584	-63
			TD		11		1					789				когда	а	65	286	-17	17	282	-15	570	-16	1456	-36	3673	-47
			TD		11		1					241				скучно	у	75	371	-14	23	371	-14	730	-31	1065	-40	3626	-51
			TD		11		1					149				или	и	95	235	-21	16	235	-20	507	-30	3021	-47	3533	-39
			TD		11		1					327				когда	а	148	282	-20	27	286	-17	555	-18	1680	-29	3579	-47
			TD		11		1									кому-то	у	43	286	-24	23	286	-24	555	-18	1122	-38	3820	-54
			TD		11		1									из	и	83	286	-24	23	282	-20	555	-28	2421	-42	3310	-42
			TD		11		1									настоящих	а	90	282	-22	17	278	-21	520	-19	2358	-39	3397	-39
			TD		11		1									ну	у	324	235	-24	43	278	-18	513	-22	1037	-38	2550	-64
			TD		11		1									чувствовал	у	43	334	-14	12	334	-13	658	-28	1574	-36	3142	-49
			TD		11		1									и	и	295	228	-25	30	235	-29	469	-37	2905	-44	4352	-44
			TD		11		1									игрушкам	у	120	513	-18	17	422	-17	842	-36	1229	-38	4409	-36
			TD		11		1									тогда	а	107	286	-20	23	278	-20	562	-16	1965	-36	3678	-27
			TD		11		1									и	и	602	325	-17	36	375	-14	693	-37	3183	-39	3972	-37
			TD		11		1									себя	а	72	206	-30	22	212	-30	428	-27	1841	-50	3267	-54
			TD	29	5		2	12	281.2	-33.55	2625		попугаи голоса повторяют	282	-31	попугаи	а	64	282	-28	17	275	-28	985	-21	1702	-39	3397	-47
			TD		5		2									голоса	а	61	235	-27	29	238	-27	985	-32	1889	-42	3487	-61
			TD		5		2									повторяют	а	118	241	-30	24	232	-34	759	-26	2517	-37	3487	-50
			TD		5		2									ну	у	427	282	-29	29	417	-22	831	-28	1295	-47	2943	-59
			TD		5		2				865	573	мм ну похоже каркар	285	-36	ну	у	79	325	-21	19	325	-18	711	-23	1364	-40	2043	-50
			TD		5		2									каркар	а	145	235	-30	32	232	-28	985	-31	1659	-51	3673	-55
			TD		5		2				243	176	нет попугаи	254	-32	попугаи	а	94	232	-29	19	235	-27	935	-33	1770	-45	3579	-64
			TD		5		2					991	там			там	а	43	278	-26	19	301	-26	608	-24	1793	-42	3579	-67
			TD		5		2					343				скажешь	а	152	329	-25	35	329	-25	922	-20	2097	-49	4024	-50
			TD		5		2									кудато	а	111	271	-18	43	371	-18	711	-12	2153	-28	5361	-45
			TD		5		2									тут же	у	57	375	-20	34	371	-20	702	-20	1093	-38	1747	-50
			TD		5		2									повторит	и	108	329	-23	27	325	-19	600	-25	2617	-56	3626	-51
			TD		5		2									куда то	а	104	301	-29	25	293	-28	899	-29	2097	-27	3870	-54
			TD		5		2				220		цыпленок	235	-32
			TD		5		2					409	у меня целый зверинник получилось	325	-27	у меня	а	127	347	-25	24	334	-23	711	-17	2389	-40	4185	-37
			TD		5		2									зверинник	и	178	347	-17	39	371	-14	720	-28	3225	-41	5361	-54
			TD		5		2						за мороженым пошли	285	-31	пошли	и	117	235	-30	28	229	-33	417	-29	3142	-67
			TD		5		2					389	э иии ой, я щас, фууу, иэээ во, пятьдесят рублей	352	-34	и	и	122	282	-29	23	275	-25	600	-28	3820	-51	5873	-37
			TD		5		2					436				и	и	143	282	-33	31	278	-27	570	-24	3673	-39	6028	-37
			TD		5		2					299				фу	у	534	469	-20	39	371	-17	810	-27	1166	-50
			TD		5		2					618				питьсят	а	89	375	-19	21	371	-21	800	-18	2328	-28	4185	-46
			TD		5		2					284
			TD		5		2				127		ммда	282	-28	да	а	132	191	-38	26	188	-36	380	-39	1122	-43	2328	-54
			TD		5		2				2083	830	ии вух фе не то, не то - он взял пирожное вместо мороженого	234	-32	ии	и	735	384	-22	159	370	-21	701	-31	3358	-78	4207	-49
			TD		5		2					619
			TD		5		2				203		подложил	236	-26
			TD		5		2						да	233	-29	да	а	102	181	-35	27	188	-35	1217	-36	2139	-41
			TD		5		2					450	о, э, вщить, вуу	370	-35
			TD		5		2					523
			TD		5		2					778
			TD		5		2				261		летают на попугае	278	-27	летают	а	103	233	-29	44	230	-30	506	-27	2009	-28	3193	-51
			TD		5		2									на попугае	а	114	227	-26	28	236	-27	972	-25	1935	-35	4593	-47
			TD		5		2					661	угу, по звериному	233	-31	по зверином	и	156	284	-26	39	282	-24	552	-31	2853	-59	3951	-72
			TD		5		2				136		ну да	327	-29	ну	у	87	370	-18	38	366	-18	710	-25	1074	-35	2486	-55
			TD		5		2									да	а	215	235	-30	36	239	-31	1101	-39	1984	-41	4593	-56
			TD		5		2				623	2516	мм вт он за ананасом пошёл в свою жаркую страну	284	-31	ананасом	а	135	281	-23	31	281	-22	1115	-23	1959	-34	5013	-39
			TD		5		2									жаркую	а	56	281	-23	32	278	-23	795	-15	1772	-37	3443	-39
			TD		5		2									страну	у	272	233	-38	74	230	-27	506	-25	728	-34
			TD		5		2					407	мм цыпцып цып цып - он за яйцом, за яйцом пошёл	281	-31
			TD		5		2					405	мм съедобное	233	-29
			TD		5		2				639		угу	233	-32
			TD		5		2						угу	288	-27
			TD	40	9		2	10	281.2	-34.46	640		да	233	-31
			TD		9		2				201		угу	233	-29
			TD		9		2				245		да	236	-28	да	а	94	236	-26	30	233	-26	972	-32	2193	-36	3316	-58
			TD		9		2				4264		она не разговаривает (шеп)
			TD		9		2				366		она не разговаривает (шеп)
			TD		9		2						нет
			TD		9		2						да	233	-30	да	а	143	239	-39	21	236	-27	935	-34	1863	-41	2889	-47
			TD		9		2						давай поиграем в игрушки	277	-30	давай	а	51	281	-22	16	284	-21	846	-27	1707	-24	3620	-42
			TD		9		2									поиграем	а	92	281	-20	18	278	-22	552	-31	1959	-36	3316	-51
			TD		9		2									игрушки	у
			TD		9		2				2062	343	вот смотри, ты возьми вот эту вот, не хочешь? Давай. Вот, две, хочешь так? Ну, давай, давай поиграем.	285	-39	смотри	и	195	281	-30	21	281	-21	560	-38	3400	-47	5013	-49
			TD		9		2					410				возьми	и	67	285	-19	35	284	-20	560	-37	2613	-58	3358	-55
			TD		9		2					143				давай	а	37	236	-29	16	233	-28	464	-32	1450	-37	2581	-63
			TD		9		2					863				так	а	80	191	-38	20	236	-36	710	-38	1583	-50	3316	-57
			TD		9		2					376				давай	а	45	233	-33	18	233	-32	857	-26	1707	-42	3037	-54
			TD		9		2					409				давай	а	54	274	-30	14	281	-31	552	-27	1623	-38	3275	-47
			TD		9		2									поиграем	а	55	188	-37	22	188	-39	737	-37	1328	-43	1863	-44
			TD		9		2					1532	давай поиграем в спектакль, смотри, я главный актер, ты пом… ты будешь сценаристом, давай поиграем. Будем, мы будем шагать по полянке, лалалалалалалалалала. Давай присядем, давай потом побегаем. Иих.	285	-37	поиграем	а	61	288	-24	24	281	-25	618	-34	2034	-37	3358	-51
			TD		9		2					453				спектакль	а	72	251	-26	18	281	-25	785	-35	1840	-49	3037	-51
			TD		9		2					241				смотри	и	104	248	-29	15	238	-30	414	-31	2748	-59	3530	-52
			TD		9		2					820				главн…	а	142	281	-28	24	281	-28	785	-31	1583	-30	3154	-49
			TD		9		2					427				главный	а	46	230	-26	19	239	-27	738	-31	1217	-38	2925	-51
			TD		9		2					876				будешь	у	61	278	-26	26	288	-28	513	-31	795	-48	1312	-59
			TD		9		2					1561				давай	а	68	239	-27	24	236	-26	692	-35	1202	-34	3114	-43
			TD		9		2					968				поиграем	а	62	185	-35	23	183	-35	604	-43	1959	-47	4103	-60
			TD		9		2					624				будем	у	61	327	-23	17	284	-25	560	-30	846	-49	1397	-59
			TD		9		2					1944				будем	у	96	281	-23	45	285	-25	546	-30	1034	-57	1603	-61
			TD		9		2					2583				шагать	а	55	235	-26	15	239	-26	470	-25	1172	-42	2139	-45
			TD		9		2					246				по полянке	а	79	191	-32	24	186	-34	836	-41	1817	-36
			TD		9		2					314				давай	а	62	239	-26	22	239	-24	692	-33	1665	-35	3076	-43
			TD		9		2									присядем	а	51	234	-33	11	212	-36	432	-40	1095	-40	2737	-48
			TD		9		2									давай	а	87	377	-19	20	324	-20	697	-23	1678	-22	3263	-46
			TD		9		2									давай	а	59	279	-25	24	255	-26	1015	-33	1832	-39	2951	-50
			TD		9		2						а мы победили его	377	-24	победили	и	113	422	-15	34	422	-14	810	-44	2436	-44	3699	-39
			TD		9		2				464		всё, мы одолели его	332	-27
			TD		9		2				263		привет, зайчик!	423	-27	зайчик	а	128	378	-22	59	378	-22	1104	-18	2316	-29	3399	-34
			TD		9		2				630		спасибо, друзья	373	-28	спасибо	и	117	377	-16	28	368	-15	706	-39	3229	-40	4738	-52
			TD		9		2									друзья	а	109	235	-34	31	257	-34	519	-32	1303	-32	2566	-53
			TD		9		2				976		спасибо	285	-32	спасибо	и	104	285	-24	60	274	-25	513	-36	3399	-50	5247	-61
			TD		9		2				2780		вот
			TD		9		2						ааыы
			TD		9		2				193		досталось	232	-32	досталось	а	164	238	-26	35	235	-25	1223	-25	1705	-31	2915	-42
			TD		9		2						а у меня ещё есть целый торт	285	-30	меня	а	108	141	-36	26	238	-30	519	-35	1407	-37	2145	-43
			TD		9		2						щас принесу	232	-32	щас	а	54	235	-29	16	235	-29	844	-32	1888	-46	3108	-50
			TD		9		2									принесу	у	78	235	-27	13	285	-21	513	-24	1519	-44	3148	-44
			TD		9		2				503	459	щас ещё и чаю принесу, и компота, буддем пить чай	282	-31	щас	а	53	282	-22	16	281	-22	834	-23	1888	-32	3271	-40
			TD		9		2									чаю	а	88	328	-27	24	332	-26	1049	-25	2065	-23	3068	-39
			TD		9		2									принесу	у	130	320	-23	70	324	-24	606	-25	1579	-51	3813	-55
			TD		9		2									будем	у	43	283	-26	13	282	-27	564	-23	850	-36	1697	-57
			TD		9		2									пить	и	68	283	-17	23	279	-19	564	-29	3301	-41	4724	-42
			TD		9		2									чай	а	105	233	-27	36	236	-28	1280	-29	1832	-33	2867	-42
			TD		9		2				679		потом играть!	379	-29	играть	а	53	188	-37	16	188	-36	516	-31	2428	-43	3018	-40
			TD		9		2				1004	226	будем в догонялки	325	-27	будем	у	59	334	-18	11	329	-16	650	-23	1313	-54	2336	-66
			TD		9		2									в догонялки	а	66	236	-26	16	233	-25	906	-23	1571	-27	3704	-45
			TD		9		2				333		ааа	516	-29	аа	а	801	503	-27	36	509	-24	1043	-21	1551	-22	4604	-50
			TD	44	12		1	11	258.3	-50.77	37		нет	200	-36
			TD		12		1				113		спектакль	227	-49	спектакль	а	93	188	-39	20	230	-37	658	-46	1098	-53	1928	-56
			TD		12		1				1386		эээ	185	-33
			TD		12		1				490	7785	ээ, кмм, ну какая-нибудь там история… допустим, придумать там карту, ну, нарисвовать карту на листочке, подложить, ну, там, братику или сестренке, ээ, сделать какой-нибудь там сюрприз, положить конфеты в каую-нибудь там коробочку, спрятать, потом, ну, ээ, допустим, берешь попугая, он помо..., ну ты...	233	-38	ну	у	66	230	-35	29	230	-35	516	-25	1280	-47	4210	-61
			TD		12		1					938				там	а	40	236	-30	21	227	-30	509	-27	1493	-36
			TD		12		1					954				придумать	у	58	272	-25	25	283	-24	516	-30	1313	-37	2397	-56
			TD		12		1					418				там	а	89	236	-31	26	233	-31	484	-32	1112	-34	4000	-69
			TD		12		1					431				карту	а	140	200	-35	27	190	-33	797	-28	1365	-32	2904	-51
			TD		12		1					259				ну	у	499	321	-33	38	375	-23	748	-32	1070	-38	2192	-52
			TD		12		1					1350				нарисовать	а	34	286	-24	14	276	-23	610	-19	1809	-35	3057	-55
			TD		12		1									карту	а	123	230	-30	40	233	-30	729	-28	1382	-39	2795	-50
			TD		12		1									ну	у	62	236	-32	27	236	-34	472	-31	1170	-54
			TD		12		1									там	а	54	230	-31	15	236	-32	702	-35	1382	-38	3177	-60
			TD		12		1									братику	а	137	230	-32	31	230	-32	650	-31	1493	-36	2795	-61
			TD		12		1									там	а	43	236	-29	22	233	-30	478	-28	1400	-43	2831	-57
			TD		12		1									сюрприз	и	65	283	-25	17	286	-24	572	-24	2277	-53	3177	-51
			TD		12		1									там	а	50	236	-33	23	230	-33	658	-33	1112	-48	2904	-61
			TD		12		1									спрятать	а	108	286	-34	15	279	-34	797	-24	1832	-34	2904	-43
			TD		12		1									ну	у	134	190	-34	24	233	-31	420	-32	1084	-44	1953	-65
			TD		12		1									попугая	а	60	236	-28	25	230	-28	420	-29	1474	-48	4051	-64
			TD		12		1									ну	у	222	236	-30	32	211	-31	420	-31	1280	-46	2136	-77
			TD		12		1					186	да, кхм, вот попугай, допустим, ты идёшь и смотришь, а в нем ну какая-нибудь записка, и ты читаешь, и куда дальше идти	236	-34	попугай	а	72	190	-30	16	211	-30	650	-29	1675	-38	2523	-72
			TD		12		1					1394				допустим	у	56	283	-26	26	283	-25	564	-28	1763	-59	4103	-62
			TD		12		1					180				записка	и	71	239	-27	26	236	-25	478	-27	2942	-55	4319	-56
			TD		12		1					135				читаешь	а	155	236	-30	56	230	-31	739	-27	1512	-37	3177	-51
			TD		12		1					931				куда	а	91	286	-30	16	329	-31	610	-22	1832	-44	3057	-45
			TD		12		1									дальше	а	80	188	-34	27	188	-35	564	-31	1741	-44	3177	-63
			TD		12		1									идти	и	64	236	-42	22	233	-39	484	-38	2459	-60	3177	-70
			TD		12		1				347	1179	ну потому что на карте, допустим, не всё нарисовано, и ты вот так вот потихоньку берешь там ещё дальше этого зверька, а на нём тоже можно что-нибудь спрятать, и также дальше потом, зайца и тоже самое. И так всегда, можно ну часто всякие разные вещи придумывать	230	-36	ну	у	132	286	-25	29	330	-24	617	-26	929	-34	2220	-48
			TD		12		1					200				потому что	у	39	279	-29	14	279	-27	516	-26	1297	-42	2082	-60
			TD		12		1					864				карте	а	52	279	-27	17	286	-27	564	-26	1832	-45
			TD		12		1					654				допустим	у	47	255	-29	31	255	-28	516	-22	1313	-52	2655	-66
			TD		12		1					824				так	а	63	365	-26	15	370	-24	739	-21	1856	-35	2942	-39
			TD		12		1					159				там	а	50	236	-25	12	236	-25	758	-24	1474	-32	3218	-53
			TD		12		1									дальше	а	63	233	-28	27	233	-28	702	-22	1633	-38	2980	-54
			TD		12		1									зверька	а	89	185	-32	25	185	-31	375	-38	1141	-57	2109	-62
			TD		12		1									спрятать	а	106	286	-27	14	330	-26	617	-21	1856	-43	3096	-50
			TD		12		1									также	а	62	230	-33	15	228	-33	739	-25	1675	-42	2904	-57
			TD		12		1									дальше	а	109	236	-33	17	236	-34	650	-30	1697	-47	2795	-60
			TD		12		1									зайца	а	89	233	-33	20	203	-35	420	-34	1474	-47	3018	-59
			TD		12		1									самое	а	62	193	-33	20	190	-32	861	-33	1455	-41
			TD		12		1									так	а	43	225	-32	19	230	-31	702	-30	1809	-41	2491	-57
			TD		12		1									всегда	а	123	185	-34	27	188	-23	609	-36	1382	-51	2759	-67
			TD		12		1									часто	а	73	230	-31	28	233	-31	667	-27	1551	-42	3057	-56
			TD		12		1									всякие	а	40	233	-34	28	236	-34	410	-34	2082	-55	3218	-54
			TD		12		1									разные	а	84	227	-32	21	233	-32	667	-32	1493	-42	3177	-61
			TD		12		1									придумывать	у	75	188	-35	26	208	-35	426	-35	1248	-54	3519	-72
			TD		12		1				150		ну да	233	-35	ну	у	76	283	-31	16	279	-28	557	-28	1141	-42	2277	-54
			TD		12		1									да	а	154	188	-32	17	188	-33	807	-35	1531	-41	3096	-61
			TD	47	8		1	11	234.3	-34.76	684		заяц	233	-29	заяц	а	115	233	-23	34	233	-22	942	-23	1904	-40	3474	-48
			TD		8		1				463		попугай	233	-26	попугай	а	176	239	-28	39	213	-30	828	-27	1675	-33	3474	-53
			TD		8		1				2015		цыпленок	233	-33
			TD		8		1				1326		двоих?	239	-34	двоих	и	236	233	-31	38	188	-28	426	-31	2655	-65	3752	-59
			TD		8		1				251		вот это	239	-42
			TD		8		1				405		да	213	-34	да	а	192	208	-34	41	188	-32	426	-26	1654	-55	3899	-67
			TD		8		1				1570	240	да, мы придём к тебе на день рождения	283	-32	да	а	282	233	-28	38	203	-33	420	-36	1248	-39	1928	-40
			TD		8		1				883	281	я подарю тебе новый большой дом	233	-35	я	а	101	283	-28	18	279	-24	564	-32	1654	-45	3519	-52
			TD		8		1					121				подарю	у	257	276	-27	42	283	-24	572	-22	1418	-51	3343	-69
			TD		8		1					1957
			TD		8		1						я его построил	205	-33	я	а	141	286	-27	18	334	-23	1043	-26	1675	-38	3752	-49
			TD		8		1				751	1120	а подарю тебе бесконечную бесконечную морковь	233	-33	подарю	у	303	283	-27	43	330	-22	658	-23	979	-38	3949	-60
			TD		8		1					654
			TD		8		1					421
			TD		8		1				1841	1698	займемся? Мы будем изобретать что-то	236	-42	ну	у	172	233	-26	34	279	-33	516	-25	758	-33	2491	-71
			TD		8		1					822				изобретать	а	65	190	-32	22	188	-32	797	-42	2428	-48	3704	-60
			TD		8		1					2761
			TD		8		1				898	2604	мы можем сделать печатную машинку, чтобы бумагу делать	236	-36	печатную	а	87	233	-33	21	233	-30	883	-36	1832	-50	2759	-67
			TD		8		1									бумагу	а	149	236	-25	54	233	-24	426	-29	1493	-33	2397	-56
			TD		8		1					452	ну, рубим дерево, а потом кладем. Ввв. И делаем книжки.	279	-33	рубим	у	128	233	-28	27	233	-26	478	-21	895	-39
			TD		8		1					245				книжки	и	85	236	-23	51	236	-23	415	-23	2980	-60	4051	-67
			TD		8		1					419
			TD		8		1					1767
			TD		8		1				321	248	про рыцаря, который спасает принцессу от дракона. Вввв. Сделали книжку, а потом надо написать	228	-36	спасает	а	100	239	-24	18	233	-24	465	-24	1953	-42	3899	-60
			TD		8		1					1970				книжку	и	91	286	-25	25	298	-25	610	-31	2428	-52	3610	-57
			TD		8		1					661				надо	а	97	233	-26	22	236	-25	895	-34	1763	-39	4546	-60
			TD		8		1					707				написать	а	136	190	-30	25	190	-31	1017	-42	1928	-48	4604	-59
			TD		8		1					1694
			TD		8		1					1052
			TD		8		1					683
			TD		8		1					903
			TD		8		1					280	берем ручку и вввв - пишем	236	-30	ручку	у	111	185	-29	25	185	-29	426	-28	609	-35
			TD		8		1									пишем	и	84	193	-30	43	211	-29	421	-26	3564	-59	4972	-66
			ADHD	18	13	20	2	10	234	37	202	432	да	234	-34	да	а	176	234	-34	44	234	-36	656	-47	1265	-54	1780	-70
			ADHD		13		2				907	509	ну да	234	39	ну	у	97	236	-29	28	234	-29	469	-40	703	-39	1453	-50
			ADHD		13		2				223	1190				да	а	169	220	-23	30	230	-31	790	-37	1172	-47	1972	-61
			ADHD		13		2				558	260	угу	220	26	угу	у	133	220	-25	47	228	-33	434	-46	653	-44	1794	-64
			ADHD		13		2				1983	440					у	200	209	-39	30	180	-25	753	-44	1049	-57	2035	-59
			ADHD		13		2				5873	350	я не очень хочу играть в самом деле	223	31	играть	а	110	230	-31	20	234	-29	643	-32	935	-32	1745	-44
			ADHD		13		2				137	497	просто заяц, попугай, а это вллбще никто	213	37	попугай	а	166	197	-34	28	185	-30	730	-36	1268	-48	1711	-57
			ADHD		13		2				1339	2215				ну	у	54	217	-23	20	224	-21	653	-30	868	-43	1556	-40
			ADHD		13		2				729	515				ни	и	128	170	-27	43	200	-30	567	-42	2421	-49	2926	-64
			ADHD		13		2				858	230	ну они	220	-27	ну	у	138	257	-25	19	262	-28	532	-34	802	-44	1694	-50
			ADHD		13		2					490				они	и	267	227	-25	40	245	-24	455	-34	2704	-50	3068	-54
			ADHD		13		2					1760	в принципе все придумывает арсений. Я ничего не делаю	223	-39	в принципе	и	106	258	-18	16	266	-17	524	-20	2383	-32	2972	-42
			ADHD		13		2					286				придумывает	у	117	230	-31	25	258	-24	674	-32	1135	-41	2421	-50
			ADHD		13		2					532	вот	216	-37
			ADHD		13		2						вообше в машины играет	220	-29	в машины	и	160	223	-24	30	262	-21	532	-24	1228	-39	2662	-54
			ADHD		13		2									играет	а	162	200	-32	22	204	-33	576	-30	1109	-40	2421	-60
			ADHD		13		2						ну ладно	230	-28	ну	у	108	253	-25	33	268	-23	492	-29	939	-43	1248	-38
			ADHD		13		2									ладно	а	110	216	-28	30	220	-26	664	-26	1228	-34	2421	-58
			ADHD		13		2						ну обычно происходит аварии	216	-26	авария	а	97	223	-25	36	220	-24	718	-34	1153	-46	1881	-60
			ADHD		13		2						какиенибудь	200	-29		и	177	185	-29	38	206	-31	558	-40	2383	-55	2791	-62
			ADHD		13		2						ну или	220	-22	или	и	296	216	-27	24	214	-27	407	-27	2237	-44	4623	-54
			ADHD		13		2						драки между игрушками	182	-29	драки	а	111	180	-25	32	180	-25	696	-36	1100	-41	1972	-40
			ADHD		13		2									игрушками	у	98	209	-31	26	216	-21	576	-35	1055	-49	2238	-50
			ADHD		13		2						попугай съел зайца	200	-33	попугай	а	55	216	-28	20	220	-26	653	-24	1136	-44	2168	-34
			ADHD		13		2									зайца	а	109	176	-27	31	182	-25	730	-41	1228	-44	1972	-52
			ADHD		13		2						третий оплакивает зайца	220	-25	оплакивает	а	140	203	-32	33	206	-32	742	-35	1308	-42	2348	-54
			ADHD		13		2
			ADHD	35	7	17	1	10		36	589	942	это зайчик	213	-35	зайчик	а	113	193	-30	24	185	-27	777	-31	1153	-44	2273	-50
			ADHD		7		1				760	260	цыпленок	176	-33
			ADHD		7		1				403		попугай	170	-33		а	107	176	-31	22	182	-35	730	-29	1438	-44	2835	-54
			ADHD		7		1				1085		зайчик-побегайчик	224	-31	зайчик	а	63	220	-26	16	258	-26	753	-16	1288	-42	2579	-25
			ADHD		7		1				298					побегайчик	а	65	220	-30	15	220	-29	633	-36	1066	-40	2747	-35
			ADHD		7		1				316		цыпленок-побегайчик	215	-36
			ADHD		7		1				260		да	216	-31	да	а	254	216	-29	30	227	-26	790	-24	1170	-38	3166	-60
			ADHD		7		1				964		спасибо	173	-35	спасибо	и	98	200	-36	29	206	-32	558	-46	3480	-60	3707	-52
			ADHD		7		1						спасибо	176	-37	спасибо	и	200	179	-32	21	206	-34	558	-45	2499	-50
			ADHD		7		1						ну да, торт будем есть	174	-32	ну	у	224	216	-31	23	234	-24	476	-33	939	-50	1632	-61
			ADHD		7		1									да	а	268	206	-31	25	216	-29	765	-21	1135	-37	1556	-44
			ADHD		7		1									будем	у	106	176	-33	23	182	-32	469	-40	970	-51
			ADHD		7		1				640	576	ну, я заказал, приедет только вечером	182	-31	ну	у	170	216	-27	34	227	-26	462	-30	924	-27	1606	-55
			ADHD		7		1				347					заказал	а	124	176	-28	14	182	-28	763	-34	1209	-55	3268	-66
			ADHD		7		1					127	и счас и счас мы пока будем накрывать стол	180	-36	счас	а	124	257	-30	29	297	-27	858	-23	1135	-37	1911	-40
			ADHD		7		1									накрывать	а	102	182	-38	20	180	-45	685	-31	1268	-49	2790	-59
			ADHD		7		1				70		да	176	-38	да	а	188	176	-39	30	182	-32	707	-32	1329	-49	1684	-58
			ADHD		7		1				220	395	надо разложить тарелки и вилки с ложками	176	-33	надо	а	119	188	-30	37	213	-33	780	-32	1209	-46	1766	-41
			ADHD		7		1					183				разложить	и	230	185	-27	23	200	-37	400	-25	1911	-52	2972	-59
			ADHD		7		1									вилки	и	188	216	-32	25	220	-30	448	-37	2704	-50	3216	-60
			ADHD		7		1				80		теперь надо поставить в середину три свечки	190	-34	надо	а	130	223	-28	28	258	-28	654	-26	1016	-38	1766	-43
			ADHD		7		1									поставить	а	149	213	-32	24	223	-31	815	-26	1049	-38	2202	-52
			ADHD		7		1									в середину	и	242	262	-25	28	287	-22	550	-27	1711	-49	2020	-60
			ADHD		7		1									три	и	134	220	-29	19	246	-30	524	-24	2538	-49	3649	-53
			ADHD		7		1				345	288	да нет, шесть	216	-33
			ADHD		7		1					160	один,ну но..	213	-24	один	и	234	200	-32	35	220	-31	407	-21	2932	-48	3649	-53
			ADHD		7		1					865				ну	у	149	200	-34	40	223	-30	426	-27	842	-50	1850	-66
			ADHD		7		1					1148	прос ж оду лет надо одну свечку поставить	170	-31	один	и	220	206	-28	24	220	-30	440	-26	2035	-52	2704	-55
			ADHD		7		1					116	ну да, а потом, потом надо уже поставить еду	220	-33	надо	а	170	220	-29	21	220	-31	841	-28	1100	-44	1738	-36
			ADHD		7		1					508				поставить	а	150	216	-29	24	262	-27	730	-20	1248	-36	1200	-43
			ADHD		7		1									еду	у	212	174	-28	30	176	-25	515	-39	943	-52	2346	-85
			ADHD		7		1				180					разную	у	222	180	-28	30	176	-25	388	-34	730	-56	1416	-64
			ADHD		7		1				166		счас мы подождем моих родителей, все остальные придут	180	-33	счас	а	104	220	-34	33	220	-33	790	-32	1032	-36	1851	-44
			ADHD		7		1									родителей	и	145	270	-33	29	301	-30	604	-33	2704	-54	3766	-58
			ADHD		7		1					712				придут	у	133	300	-30	33	312	-25	624	-24	1209	-44	1632	-62
			ADHD		7		1				280		и торт уже приезжает через три минутки	176	-35	приезжает	а	173	174	-35	25	176	-32	765	-37	1190	-52
			ADHD		7		1						да	174	-34	да	а	233	176	-30	35	180	-31	696	-39	1083	-53	2101	-55
			ADHD		7		1				140		наверное его уже привезли	176	-29
			ADHD		7		1						вот я уже принес	180	-31
			ADHD		7		1					99	теперь мы подождем аниматора, а после аниматора будем дарить друг другу подарки	185	-31	аниматора	а	130	200	-30	15	302	-27	840	-25	1248	-36	1794	-36
			ADHD		7		1					145				дарить	и	106	180	-28	28	180	-25	388	-33	2309	-56	3707	-58
			ADHD		7		1					822				другдругу	у	119	180	-32	19	200	-35	408	-34	765	-48	1484	-59
			ADHD		7		1					266				подарки	а	140	180	-30	32	170	-28	685	-41	1228	-48	1711	-53
			ADHD		7		1				80	133	вот уже пришел аниматор	200	-33	говорит	и	167	283	-31	25	302	-25	604	-18	2538	-46	3592	-55
			ADHD		7		1				398	123	он говорит, он говорит, мы сейчас с ним будем играть, а потом, а потом, потом мы с ним будеи прыгать	200	-33	говорит	и	163	258	-28	30	300	-27	604	-21	2273	-49	3428	-54
			ADHD		7		1				382	970				будем	у	114	216	-25	21	206	-25	567	-26	985	-35
			ADHD		7		1					877				играть	а	105	220	-28	21	250	-30	778	-16	1083	-35	2101	-39
			ADHD		7		1									будем	у	103	216	-27	13	220	-25	228	-15	882	-37	1580	-37
			ADHD		7		1
			ADHD	36	5	15.5	1	10	375	32	448		попугай	253	-37	попугай	а	118	220	-36	22	245	-21	924	-30	1360	-37	1788	-32
			ADHD		5		1						да, петушок	274	-39
			ADHD		5		1						леса	265	-46
			ADHD		5		1				190		зайка	326	-40	зайка	а	180	347	-32	30	353	-30	696	-34	1368	-45	2662	-46
			ADHD		5		1				260		петька	270	-40
			ADHD		5		1				110		да	262	-47	да	а	182	270	-47	25	270	-45	1000	-45	1416	-46	2202	-57
			ADHD		5		1				35		да	258	-35	да	а	442	270	-36	24	270	-35	730	-33	1268	-52	1738	-48
			ADHD		5		1				316		непонятно
			ADHD		5		1				346		у меня завтра день рождения	258	-37	завтра	а	92	262	-38	17	270	-34	985	-36	1209	-43	1940	-49
			ADHD		5		1				184	90	да, но завтра	262	-43	да	а	184	266	-41	32	262	-36	765	-43	1248	-47	1766	-46
			ADHD		5		1									завтра	а	170	274	-34	22	274	-30	828	-24	1350	-31	1940	-46
			ADHD		5		1				190		нет, это	262	-33
			ADHD		5		1				10		давай	262	-39	давай	а	104	262	-34	24	300	-33	828	-41	1350	-42
			ADHD		5		1				210		да	266	-37	да	а	114	262	-36	15	300	-34	802	-32	1308	-43	2035	-50
			ADHD		5		1					346	только когда это я знаю	266	-34	кода	а	152	302	-28	30	302	-28	623	-20	1117	-41	2421	-56
			ADHD		5		1				289		а я люблю яблочный	262	-34
			ADHD		5		1				525	207	попугай яблочный будет пить, он любит апельсиновый	302	-35	попугай	а	110	300	-29	19	300	-25	854	-27	1209	-35	2383	-47
			ADHD		5		1					100				будет	у	120	258	-37	20	266	-36	508	-46	1190	-50
			ADHD		5		1					590				пить	и	67	262	-42	15	266	-40	508	-42	2662	-68
			ADHD		5		1									ну	у	232	302	-26	33	306	-27	623	-26	924	-28	1794	-50
			ADHD		5		1									апельсиновый	и	163	256	-35	24	262	-32	516	-31	2460	-58	3649	-63
			ADHD		5		1				317		не не давай ты вода	287	-28
			ADHD		5		1				2266		ой	382	-9
			ADHD		5		1				10		ойей ей	370	-34
			ADHD		5		1				523		хиии	353	-23		и	206	348	-26	20	354	-19	624	-31	3320	-46	3940	-46
			ADHD		5		1
			ADHD	37	12	15	1	11	234	35	522		заяц	176	-29	зыяц	а	232	176	-26	32	174	-27	718	-39	1066	-48	2035	-49
			ADHD		12		1				2038		мой лучший друг	230	-27	лучший	у	150	256	-21	15	256	-23	516	-29	954	-49	2100	-51
			ADHD		12		1				200	582				друг	у	146	216	-25	29	220	-21	434	-20	1048	-43	1394	-54
			ADHD		12		1						степа лучший друг	213	-32	лучший	у	172	220	-26	30	220	-23	448	-27	1083	-47	1766	-65
			ADHD		12		1					858				друг	у	124	213	-27	19	216	-26	420	-27	1083	-51	1911	-63
			ADHD		12		1						да	216	-32	да	а	400	216	-31	25	210	-37	814	-39	1135	-51	1658	-50
			ADHD		12		1				10		олег	220	-25
			ADHD		12		1				1213		цыпленок такой	174	-29
			ADHD		12		1				10		да	170	-28	да	а	112	176	-29	24	176	-34	863	-51	1100	-53	1940	-53
			ADHD		12		1				1020		мы пришли	213	-33	пришли	и	170	203	-35	20	200	-21	400	-36	2202	-54	2704	-54
			ADHD		12		1				555		привет	220	-21
			ADHD		12		1				10		да	200	-32	да	а	108	213	-33	15	220	-30	1000	-37	1766	-49	2003	-51
			ADHD		12		1				245	807	а лучший подарок это мы	220	-36	лучший	у	128	262	-24	15	297	-21	567	-32	1100	-35	1738	-50
			ADHD		12		1									подарок	а	167	258	-24	23	258	-22	778	-22	1016	-34	2134	-54
			ADHD		12		1				1447		да	200	-37	да	а	230	200	-34	25	206	-30	778	-44	1117	-50	1880	-50
			ADHD		12		1				160		да	216	-34	да	а	486	216	-32	27	220	-25	685	-30	1135	-41	1766	-52
			ADHD		12		1				608		чай лучше это полезно, лучше воду	234	-30	чай	а	99	258	-25	20	270	-24	790	-25	1084	-34	2035	-35
			ADHD		12		1					702				лучше	у	96	223	-25	15	258	-24	506	-28	939	-42	1766	-51
			ADHD		12		1									лучше	у	192	254	-22	25	258	-22	524	-28	1000	-36
			ADHD		12		1				1370		в догонялки	220	-29
			ADHD		12		1				378		у меня крылышек нету	256	-28
			ADHD		12		1				620		тогда пускай он будет	220	-31	тогда	а	254	242	-31	36	262	-29	742	-23	985	-29	1766	-47
			ADHD		12		1									пускай	а	100	230	-32	27	230	-23	685	-18	1136	-31	1794	-48
			ADHD		12		1				400					будет	у	148	266	-23	21	300	-27	576	-32	880	-41	1428	-40
			ADHD		12		1						але	224	-32
			ADHD		12		1				150		да	224	-32	да	а	142	224	-32	20	220	-28	826	-34	1066	-42	1711	-48
			ADHD		12		1				390	838	опа, нашел	220	-35	опа	а	160	194	-30	26	204	-31	790	-37	1350	-31	2346	-58
			ADHD		12		1				130		у тебя ухо торчало	300	-24	ухо	у	146	300	-14	20	306	-12	613	-42	940	-31	1484	-47
			ADHD		12		1				235					торчало	а	180	258	-30	18	258	-29	940	-30	1268	-45
			ADHD		12		1						окей	218	-35
			ADHD		12		1				185		как ты меня нашел	274	-29	как	а	93	298	-30	26	302	-30	815	-32	1350	-44	1684	-43
			ADHD		12		1				272		нет	220	-26
			ADHD		12		1				1532		тута нету	242	-34	тута	у	50	342	-28	19	353	-26	696	-50	1083	-51
			ADHD		12		1					520				нету	у	130	256	-31	22	262	-31	476	-32	854	-43
			ADHD		12		1						он любит прятаться в ящик	242	-31
			ADHD		12		1				587		садись, садись сюда	200	-29	садись	и	70	200	-16	15	206	-28	558	-32	2003	-34	3166	-45
			ADHD		12		1									садись	и	125	278	-22	17	278	-18	550	-37	2620	-54	2570	-50
			ADHD		12		1					1890	вот он	256	-37
			ADHD		12		1
			ADHD	51	5	23	1	10	328	32			а	284	-29	а	а	274	284	-29	20	274	-19	841	-23	1135	-33	1658	-41
			ADHD		5		1				6047		зайка конечно	274	-31	зайка	а	122	302	-27	16	306	-25	882	-26	1532	-27	2363	-56
			ADHD		5		1				1258		заяц хвост	336	-35	заяц	а	142	342	-26	24	376	-27	730	-9	1117	-34	2202	-29
			ADHD		5		1				166	205	... ..попугай это	316	-32	попугай	а	77	316	-32	20	292	-28	742	-28	1460	-38	2036	-54
			ADHD		5		1				340	886	ха зозук …	262	-33	ха	а	200	270	-27	22	274	-22	724	-16	1484	-46	1822	-32
			ADHD		5		1					858				зозук	у	192	262	-26	28	262	-23	524	-12	1049	-46	1580	-37
			ADHD		5		1				413	454	э цыпа	292	-32
			ADHD		5		1				252	283	как	254	-41	как	а	116	262	-36	30	270	-32	730	-33	1288	-53
			ADHD		5		1					3120	цыва вот все э!	312	-34
			ADHD		5		1					2506	это я дома называл	292	-30
			ADHD		5		1				120		кококо	353	-28
			ADHD		5		1				223		тук	300	-35	тук	у	100	302	-27	20	306	-29	594	-20	910	-39	1190	-25
			ADHD		5		1				10		я кококо, а я	306	-28
			ADHD		5		1				10		зозок	278	-20
			ADHD		5		1				824		на день в гости	258	-32	на	а	104	262	-20	20	262	-20	778	-11	1066	-39	1766	-30
			ADHD		5		1				10	480	куда же куда же	262	-32	куда	а	200	302	-24	17	211	-21	994	-24	1268	-26	1606	-19
			ADHD		5		1				1600	300				куда	а	192	262	-31	20	262	-28	730	-15	1508	-29	1822	-39
			ADHD		5		1					447	мне казалось, что ты нас звала	342	-30	казалось	а	175	302	-38	27	312	-38	653	-13	1288	-31	1881	-48
			ADHD		5		1									нас	а	139	312	-21	23	353	-17	664	-6	1032	-38	1606	-20
			ADHD		5		1									звала	а	190	262	-30	35	270	-19	532	-10	1268	-38	1850	-51
			ADHD		5		1				10	440	день рождения, а мы так забыли подарок взять	316	-25	а мы	а	134	302	-19	30	312	-18	815	-30	1153	-28	2238	-50
			ADHD		5		1									как	а	85	336	-21	22	342	-19	653	-4	1308	-31	1658	-30
			ADHD		5		1				400					подарок	а	180	262	-24	24	302	-22	685	-22	1100	-21
			ADHD		5		1						ну зайка ну принесем тебе подарок	353	-27	ну	у	250	336	-30	20	342	-22	550	-19	868	-38	1711	-58
			ADHD		5		1									зайка	а	120	342	-24	42	358	-24	742	-11	1100	-36	1822	-28
			ADHD		5		1									ну	у	170	376	-20	28	394	-16	778	-30	1153	-33	1580	-38
			ADHD		5		1					675				подарок	а	151	306	-30	20	306	-29	854	-27	1170	-34	1668	-48
			ADHD		5		1				5128	595	ну когда домой вернемся и тебе принесем подарок , ну только пока нельзя, откроешь	302	-30	ну	у	126	257	-27	20	262	-20	524	-22	1000	-48	1766	-49
			ADHD		5		1					940				когда	а	90	266	-22	17	270	-22	532	-11	1308	-39	2237	-60
			ADHD		5		1					233				и	и	530	288	-35	22	306	-32	622	-18	2460	-43	3592	-40
			ADHD		5		1					590				ну	у	166	302	-22	22	302	-20	604	-25	828	-36	1632	-40
			ADHD		5		1					519				пока	а	123	306	-26	20	312	-28	614	-21	1268	-41	2704	-42
			ADHD		5		1				800		узнаешь	306	-25	узнаешь	а	170	306	-22	18	306	-18	633	-15	1228	-26	2134	-30
			ADHD		5		1				150		давай	258	-28	давай	а	142	258	-44	22	258	-30	742	-21	1209	-28	1911	-31
			ADHD		5		1				1590	374	птички, нет	270	-33	птички	и	150	394	-16	23	394	-15	790	-39	3068	-30	4075	-42
			ADHD		5		1				140	180	птички любят зернышки	270	-31	птички	и	173	332	-21	13	388	-22	742	-26	2835	-30	3707	-34
			ADHD		5		1				340	370	и и цыпы	253	-29	и	и	510	364	-23	38	394	-14	742	-22	2926	-24	3707	-31
			ADHD		5		1					570				и	и	526	388	-20	23	388	-11	742	-20	2926	-34	3707	-35
			ADHD		5		1				520	1260	а они вообще то разн вот ни такого цвета	348	-30	они	и	130	347	-18	40	358	-21	718	-35	2309	-50	3707	-48
			ADHD		5		1				865		попборую	302	-34
			ADHD		5		1				450		нормальные	306	-29	нормальные	а	145	306	-26	22	302	-24	896	-30	1171	-35	1794	-50
			ADHD		5		1				10		они гораздо вкуснее моих зернышек	312	-23	они	и	140	306	-22	20	306	-22	612	-20	3320	-48	3949	-51
			ADHD		5		1									гораздо	а	90	320	-22	21	336	-18	653	-11	1032	-31	1684	-29
			ADHD		5		1									моих	и	180	347	-18	20	353	-18	707	-26	2273	-54	4410	-46
			ADHD		5		1				1340		за подарком пойдем	302	-29	за	а	87	302	-27	12	312	-27	854	-27	1484	-32	1794	-50
			ADHD		5		1									подарком	а	164	298	-27	21	302	-23	815	-13	1136	-15	1632	-47
			ADHD		5		1				620		давай	282	-35	давай	а	175	262	-34	26	266	-35	707	-37	1372	-40
			ADHD		5		1				600		крестики нолики	325	-23
			ADHD		5		1				770		в пряткт,хочешь в прятки	336	-25
			ADHD		5		1				10		давай и ниний	302	-23	давай	а	84	306	-27	20	312	-28	623	-21	1209	-41	1850	-46
			ADHD		5		1									ининий	и	230	364	-16	18	394	-16	753	-46	3320	-53	4410	-58
			ADHD		5		1				650		тепло	306	-34
			ADHD		5		1
			ADHD	54	10	16	1	7	281	36	600	180	(что то непонятное)	244	-32	тогда	а	133	258	-33	21	260	-32	753	-33	1438	-47	1766	-55
			ADHD		10		1					260				да	а	125	200	-40	25	220	-38	790	-38	1135	-50	2003	-71
			ADHD		10		1					507
			ADHD		10		1				1935	354	в африке	254	-38	африке	а	130	254	-30	15	260	-27	765	-24	1228	-34	1794	-60
			ADHD		10		1				660	445	в лесу	258	-33	лесу	у	270	258	-36	22	300	-41	600	-36	868	-45	1416	-63
			ADHD		10		1				130	280	на (что-то)	290	-37	на	а	190	254	-34
			ADHD		10		1				228	675	не понятно)	264	-34	когда	а	160	263	-39	25	270	-29	1024	-31	1318	-35	1698	-52
			ADHD		10		1				372	230				и	и	613	264	-29	20	270	-27	534	-30	2666	-61	3494	-64
			ADHD		10		1				40	427				черепашка	а	87	264	-38	25	274	-34	834	-34	1367	-40
			ADHD		10		1					749				нормаль	а	105	220	-38	18	220	-38	795	-30	1024	-45	1760	-48
			ADHD		10		1					840				да	а	300	224	-31	32	246	-32	776	-42	1318	-48	1760	-54
			ADHD		10		1						не понятно)	264	-35
			ADHD		10		1
			ADHD	85	8	26	1	9	281	28		690	кролик, я б его назвал…	270	-29	назвал	а	142	260	-21	22	262	-22	778	-27	1532	-31	1766	-48
			ADHD		8		1				1880	1085				как	а	90	382	-20	21	394	-20	816	-29	1172	-38	2034	-50
			ADHD		8		1				392	115				как	а	115	312	-24	24	320	-21	883	-23	1500	-35	2134	-44
			ADHD		8		1				780	274	заяц как его	234	-33	заяц	а	170	260	-20	23	270	-18	910	-22	1372	-40	1880	-22
			ADHD		8		1				600	460				виипусин	у	74	270	-10	23	270	-10	532	-18	765	-34	1683	-53
			ADHD		8		1				627	380	как зайца в вмнипухе звали	234	-40	как	а	110	340	-21	30	350	-23	707	-29	1100	-44	1880	-37
			ADHD		8		1				2013	384				зайца	а	100	262	-40	20	270	-18	778	-15	1016	-37	1972	-35
			ADHD		8		1				2640					в ви	и	360	220	-26	25	260	-26	476	-30	2662	-45	4012	-48
			ADHD		8		1				444	1670				в винипусе	у	140	270	-20	24	270	-22	500	-20	500	-43	1580	-52
			ADHD		8		1					1657				звали	а	113	234	-30	21	234	-25	854	-25	1268	-38	1632	-36
			ADHD		8		1					2290				зая	а	114	266	-16	20	270	-14	815	-20	1135	-35	1580	-30
			ADHD		8		1					113				зовут	у	158	220	-32	23	220	-31	464	-40	850	-43	1308	-39
			ADHD		8		1					5850	я я ии так напишу чтобы	267	-28	ии	и	253	302	-20	30	312	-17	623	-47	2835	-48	3940	-50
			ADHD		8		1					186				ии	и	234	306	-23	23	306	-22	567	-48	2579	-55	4075	-50
			ADHD		8		1					170				так	а	115	348	-18	20	348	-20	940	-12	1308	-23	2003	-35
			ADHD		8		1					192				напишу	у	73	260	-22	13	270	-21	540	-37	985	-44	1532	-41
			ADHD		8		1					885				не могу	у	114	220	-28	18	260	-26	575	-32	1080	-43	1372	-42
			ADHD		8		1				752					сказать	а	103	220	-22	20	234	-22	696	-26	1190	-41	1850	-33
			ADHD		8		1				1538					умстомава	а	100	220	-30	24	220	-34	985	-23	1394	-25	2538	-33
			ADHD		8		1				358		я не могу это сказать	262	-22	могу	у	124	262	-19	24	262	-21	508	-32	940	-38	1416	-56
			ADHD		8		1				557	109				сказать	а	157	220	-26	24	220	-24	643	-29	1329	-40	1766	-42
			ADHD		8		1					188	то я знаю	262	-24	знаю	а	198	262	-19	19	274	-20	602	-35	1288	-32	1532	-30
			ADHD		8		1						это вот этот самый главный в майнкрафт	274	-26	самый	а	88	234	-22	17	260	-22	685	-24	1135	-43	1850	-40
			ADHD		8		1									главный	а	143	262	-16	22	262	-16	802	-21	1484	-27	2972	-37
			ADHD		8		1									майнкрафт	а	107	234	-32	23	258	-28	854	-27	1288	-31	1580	-36
			ADHD		8		1						да, а вот этот,вот этот с больштми ногами, у него фиолетовые глаза	278	-26	да	а	773	311	-18	22	353	-13	970	-16	1308	-36	1684	-21
			ADHD		8		1									с большими	и	145	262	-24	30	305	-18	604	-23	3216	-40	4012	-53
			ADHD		8		1					445				ногами	а	115	220	-42	24	220	-31	924	-25	1153	-44	1794	-24
			ADHD		8		1				1237	143				и	и	448	306	-15	24	309	-9	604	-21	2273	-53	2972	-43
			ADHD		8		1				1555					глаза	а	124	226	-23	20	220	-25	614	-16	1416	-36	1850	-33
			ADHD		8		1				383			262	-17
			ADHD		8		1				100			262	-22
			ADHD		8		1					393	у него две большие и….он такой	258	-28	большие	и	164	306	-14	22	312	-11	612	-23	2926	-41	3425	-50
			ADHD		8		1					330				и	и	260	266	-25	24	262	-22	540	-28	2880	-42	3708	-50
			ADHD		8		1					294				такой	а	164	302	-32	26	302	-27	985	-32	1248	-32	1580	-48
			ADHD		8		1					296				тиф	и	126	266	-23	25	270	-22	540	-38	2169	-52	2835	-49
			ADHD		8		1					106				прямоугольные	у	170	260	-23	19	260	-22	520	-13	790	-28	1066	-45
			ADHD		8		1									глаза	а	139	260	-30	20	262	-22	765	-28	1288	-40	1606	-44
			ADHD		8		1									и	и	247	260	-24	28	262	-25	516	-16	2570	-50
			ADHD		8		1									их	и	145	266	-26	23	270	-22	540	-29	2972	-43	3940	-54
			ADHD		8		1									и	и	300	262	-32	18	262	-29	685	-38	2704	-43	3887	-51
			ADHD		8		1				110	56				они	и	346	224	-41	32	260	-33	685	-45	2383	-50	2747	-44
			ADHD		8		1				606					так	а	224	220	-39	22	220	-31	828	-40	1248	-45	1636	-36
			ADHD		8		1				993		он серный	260	-31
			ADHD		8		1				1369		я сейчас не знаю	262	-29	незнаю	а	150	220	-36	19	220	-35	940	-40	1288	-49	1880	-48
			ADHD		8		1				907		а наверное бэт это	220	-27
			ADHD		8		1				413		голин, голин	300	-24
			ADHD		8		1						гален	258	-28
			ADHD		8		1				190	454	попугай	220	-35	попугай	а	98	220	-30	21	220	-28	643	-30	1248	-40	1556	-47
			ADHD		8		1				372	164	о, давай тернет	260	-21	давай	а	194	220	-34	26	262	-19	818	-22	1100	-36	1822	-29
			ADHD		8		1				456	482	кернет	242	-32
			ADHD		8		1				3440	542	кернет	270	-19
			ADHD		8		1				643	345	нет,давайте я сейчас	240	-32	давайте	а	116	292	-17	24	302	-16	614	-14	1190	-41	2309	-38
			ADHD		8		1				382	609	авиация	220	-29	авиация	а	266	234	-28	22	230	-27	882	-18	1329	-37	1658	-44
			ADHD		8		1				1728	400	(пробомбуи авиацию)	258	-44	авиация	а	163	258	-19	18	262	-16	970	-28	1288	-42	1940	-24
			ADHD		8		1						авиационную бомбу	260	-31
			ADHD		8		1				1474		Галема, галем, галем	266	-20	Галема	а	163	220	-29	19	266	-20	828	-44	1170	-45	2068	-54
			ADHD		8		1				200	162	Да, чтобы они тебя охраняли	220	-25	они	и	244	260	-18	22	302	-14	604	-38	2003	-51	2880	-54
			ADHD		8		1				570	150	еще бомбы, давайте я расставлю	306	-30	расставлю	а	209	220	-34	24	220	-32	790	-36	1170	-37	1710	-52
			ADHD		8		1				470		а я авиация	260	-30	авиация	и	196	266	-20	16	270	-12	540	-27	2202	-48	3592	-58
			ADHD		8		1				112		я буду гален	220	-25	буду	у	142	230	-22	24	240	-26	604	-34	940	-50	1880	-50
			ADHD		8		1				1078	683	мммм будем с авиацией	266	-20	будем	у	200	302	-8	34	306	-7	623	-29	910	-48	1228	-43
			ADHD		8		1				140					авиацией	и	120	260	-24	23	270	-22	520	-38	2237	-44	3426	-54
			ADHD		8		1					270	нет с авиацией	302	-20	авиацией	и	84	302	-34	26	306	-15	612	-34	2309	-41	3166	-50
			ADHD		8		1				272	590	нет, нет, это энак	234	-29	знак	а	67	260	-24	20	260	-19	910	-29	1394	-40	1822	-43
			ADHD		8		1				700	174	мне торт с какосом	250	-31
			ADHD		8		1					464
			ADHD		8		1					200
			ADHD		8		1				680		теперь, теперь я буду зарываться	260	-24	буду	у	117	260	-19	22	292	-21	568	-30	1100	-44	1558	-48
			ADHD		8		1				730		сейчас авиация идет	260	-26	авиация	и	110	274	-16	30	278	-14	558	-29	2166	-44	3066	-55
			ADHD		8		1					330	есть авиационная бомба и она такой взыв взрывает	258	-23	взрывает	а	100	260	-21	23	262	-21	707	-27	1209	-30	2421	-47
			ADHD		8		1				200		у тебя будет, будет целый фонтан огня и дыма	262	-22	будет	у	136	254	-16	20	258	-16	540	-26	985	-55	1822	-42
			ADHD		8		1									будет	у	160	262	-16	28	262	-15	520	-22	1170	-48	2202	-39
			ADHD		8		1				180	300	о, а давай, давай сделаем игру в	262	-30	давай	а	103	260	-19	24	302	-16	828	-32	1508	-40	2309	-38
			ADHD		8		1				830					давай	а	117	260	-20	32	270	-20	765	-22	1350	-32	1880	-55
			ADHD		8		1						подземный бункер и там, и там	262	-20	бункер	у	140	370	-28	24	376	-28	730	-50	1049	-53	1766	-57
			ADHD		8		1
			ADHD	86	13	17.5	1	7	187	40	896		не знаю я	200	-36	не знаю	а	139	200	-33	19	220	-34	778	-36	1268	-39	1880	-49
			ADHD		13		1				2423		вот эту вот	220	-34
			ADHD		13		1				250		угу	220	-34	угу	у	160	220	-36	22	202	-39	576	-42	910	-53	1684	-60
			ADHD		13		1				970		незнаю	170	-26	незнаю	а	156	176	-24	22	180	-24	524	-37	1135	-43	1766	-60
			ADHD		13		1				462		угу	190	-43	угу	у	124	190	-37	20	220	-38	440	-42	854	-54	1416	-58
			ADHD		13		1				2340	190	я не знаю	170	-30	не знаю	а	140	180	-32	14	186	-25	708	-38	1320	-39	2385	-50
			ADHD		13		1				80	126	можно степой	220	-36
			ADHD		13		1				760		да	180	-34	да	а	280	180	-34	22	180	-33	674	-37	1135	-45	1850	-57
			ADHD		13		1				1670		угу	220	-33	угу	у	112	220	-30	20	220	-29	448	-35	828	-49	1711	-56
			ADHD		13		1				120		интересно	220	-34
			ADHD		13		1				1450		угу	180	-28	угу	у	208	180	-27	25	180	-25	516	-26	910	-50	1268	-50
			ADHD		13		1				1680	690	ну	174	-35	ну	у	622	180	-31	53	190	-29	540	-45	924	-56	1658	-70
			ADHD		13		1				990	50	ну я не знаю что предложить	180	-31	ну	у	220	190	-30	24	220	-33	440	-38	924	-51	1330	-70
			ADHD		13		1									незнаю	а	106	185	-26	22	220	-25	567	-21	1135	-43	1532	-49
			ADHD		13		1									предложить	и	160	180	-21	20	180	-19	508	-30	2747	-56	3649	-60
			ADHD		13		1				2610		вот	220	-34
			ADHD		13		1
			ADHD	98	8	21.5	2	10	234	43	972		попугай	220	-40	попугай	а	89	220	-34	16	220	-32	696	-43	1153	-52	2066	-50
			ADHD		8		2				720	117	кеша	230	-50
			ADHD		8		2				557	460	утка	258	-44	утка	у	90	260	-33	25	262	-26	524	-47	854	-49	1822	-68
			ADHD		8		2				140	243	оля	220	-38
			ADHD		8		2				314	192	просто у меня есть крестная тетя и ее зовут оля	258	-42	зовут	у	135	220	-38	20	220	-36	440	-41	868	-55	1118	-67
			ADHD		8		2				808	1400	заяц	220	-39	заяц	а	80	220	-38	20	220	-37	634	-35	1083	-46	2237	-58
			ADHD		8		2				640	670	вика	220	-44	вика	и	112	260	-35	18	270	-32	540	-44	2704	-48	3372	-52
			ADHD		8		2				500	300	хорошо, придем	260	-39	придем	и	165	260	-29	21	306	-32	604	-48	2926	-53	3940	-57
			ADHD		8		2				520	170	да	220	-37	да	а	160	220	-37	20	220	-37	868	-40	1308	-48	1911	-58
			ADHD		8		2				330	526	тебе тортик, а тебе айфон	260	-42
			ADHD		8		2				774	570	у меня есть шоколадный	220	-40	шоколадный	а	100	260	-35	12	270	-29	802	-36	1248	-42	1880	-52
			ADHD		8		2				738	80	вики чай можно, и компотик	260	-42	вики	и	83	260	-32	16	270	-30	524	-32	2068	-43	3320	-62
			ADHD		8		2				580	922				чай	а	96	260	-38	22	270	-37	939	-48	1372	-52	1940	-53
			ADHD		8		2				670	190	давайте	270	-35	давайте	а	138	302	-29	20	306	-28	910	-39	1484	-40	1880	-55
			ADHD		8		2				388	444	ты	270	-29
			ADHD		8		2				1520	620	я	260	-34
			ADHD		8		2					805	раз, два, три , четыре , пять я иду искать. Кто не спрятался, я не виноват	220	-38	раз	а	390	270	-27	21	274	-25	1016	-28	1308	-28	2068	-40
			ADHD		8		2					567				два	а	620	260	-38	42	260	-30	954	-24	1248	-36	1711	-46
			ADHD		8		2					414				три	и	500	220	-32	25	260	-29	520	-42	3020	-52	4550	-56
			ADHD		8		2				300	330				иду	у	116	220	-35	13	220	-33	448	-45	664	-43	1248	-57
			ADHD		8		2									искать	а	122	220	-39	20	220	-35	778	-42	1228	-50	2068	-54
			ADHD		8		2				748	1090	на-на на о-о нашла (поет высоким голосом)	300	-44	на	а	200	336	-40	24	352	-30	685	-30	1066	-42	2068	-47
			ADHD		8		2					226				на	а	203	382	-37	35	388	-33	840	-44	1190	-53	2068	-55
			ADHD		8		2									нашла	а	217	380	-27	24	388	-26	802	-33	1117	-18	1940	-42
			ADHD		8		2					246	а где у нас зайчик т.е вика, выходи			а	а	170	302	-25	25	353	-24	654	-17	1632	-30	2346	-42
			ADHD		8		2									нас	а	120	484	-17	25	476	-14	985	-20	1484	-26	1940	-36
			ADHD		8		2					200				зайчик	а	175	470	-25	28	476	-28	924	-10	1461	-21	1880	-12
			ADHD		8		2					120				вика	и	155	348	-21	17	378	-21	790	-39	3068	-33	4480	-49
			ADHD		8		2					100				выходи	и	186	420	-22	30	476	-33	924	-40	3766	-50	4690	-60
			ADHD		8		2				2090		о!	640	-18
			ADHD		8		2
			ADHD	107	9	19	1	9	281	35	700		это попугай	230	-32	попугай	а	136	220	-25	23	220	-25	828	-28	1228	-44	3116	-47
			ADHD		9		1				890		его?	220	-30
			ADHD		9		1				452		это?	220	-32
			ADHD		9		1				105		попугай	220	-27	попугай	а	122	215	-25	20	220	-23	954	-29	1308	-40	2538	-60
			ADHD		9		1				530	1854	имя,дайте ка подумать	238	-40	имя	и	210	215	-29	23	220	-26	585	-37	2460	-55	3592	-60
			ADHD		9		1				55	100				дайтека	а	135	260	-31	20	347	-27	910	-27	1508	-52	2490	-51
			ADHD		9		1									подумать	у	262	220	-30	27	220	-27	440	-42	614	-49	1766	-58
			ADHD		9		1						орленок	260	-28
			ADHD		9		1				770		заяц	220	-28	заяц	а	115	206	-27	18	220	-31	896	-34	1288	-37	2346	-46
			ADHD		9		1				552		его им заинька назовем	220	-35	заинька	а	190	206	-34	18	250	-25	924	-28	1209	-43	2100	-51
			ADHD		9		1				440		это я не знаю, наверное утка	238	-36	незнаю	а	153	305	-24	23	326	-25	954	-30	1632	-41	2240	-51
			ADHD		9		1				820					утка	у	120	311	-19	23	353	-19	740	-38	1066	-29	1484	-50
			ADHD		9		1				757		поросенок	220	-34
			ADHD		9		1				345		(что то не понятное)	290	-32
			ADHD		9		1				1220		хагес	220	-30	хагес	а	70	260	-27	11	300	-30	790	-34	1066	-35	1766	-38
			ADHD		9		1				2474		хагес и орленок	260	-27
			ADHD		9		1				1300	118	будем играть в чивмен	230	-27	будем	у	92	260	-19	25	262	-16	540	-14	802	-46	1822	-53
			ADHD		9		1									играть	а	97	220	-26	12	220	-23	707	-26	1170	-48	1766	-45
			ADHD		9		1				350	484	чивумен чив мен	260	-28	чив мен	и	120	310	-13	20	336	-13	653	-21	2202	-43	3320	-44
			ADHD		9		1				340		о!	347	-26
			ADHD		9		1				2265		о, вот это	350	-25
			ADHD		9		1				806		шоколадный	220	-31
			ADHD		9		1				450		все	220	-30
			ADHD		9		1				160	734	(что всем дает)	220	-30
			ADHD		9		1				617	100	нет, он подарил сначала, а он потом	220	-32	подарил	и	130	223	-31	16	220	-21	680	-40	3216	-48	4140	-51
			ADHD		9		1					163				сначала	а	110	200	-24	25	200	-24	567	-26	1153	-55	1606	-63
			ADHD		9		1				1210	1794	эм, это	220	-40
			ADHD		9		1				1260		что	280	-30
			ADHD		9		1				408	600	А! Упал	280	-40	а	а	362	540	-24	32	560	-24	1100	-25	1658	-32	2237	-38
			ADHD		9		1									упал	а	140	280	-27	15	280	-24	815	-26	1100	-36	2926	-43
			ADHD		9		1				1210		не знаю!	260	-38	незнаю	а	170	220	-33	25	220	-31	654	-21	1100	-33	2100	-38
			ADHD+ASD	9	8	31	2	10	282	39.95	626		да	216	-41	да	а	310	203	-39	20	223	-37	718	-47	1100	-46	2068	-48
			ADHD+ASD		8		2				375		попугай	216	-36	попугай	а	190	216	-37	26	216	-36	895	-48	1329	-46	2273	-48
			ADHD+ASD		8		2				610		не знаю	220	-34	не знаю	а	116	174	-30	19	220	-28	910	-41	1348	-48	2273	-57
			ADHD+ASD		8		2				880	1068	это цыпленок	270	-37
			ADHD+ASD		8		2					1233	так так	220	-43	так	а	103	220	-39	23	220	-37	1015	-39	1240	-53	1794	-50
			ADHD+ASD		8		2									так	а	443	220	-35	23	220	-34	954	-31	1209	-35	2309	-45
			ADHD+ASD		8		2				388	1017	уху, у да	240	-42	у	у	310	302	-36	20	326	-37	654	-41	924	-57	1972	-50
			ADHD+ASD		8		2									у	у	190	290	-43	25	298	-36	604	-49	882	-60
			ADHD+ASD		8		2					350					у	240	257	-38	26	254	-34	558	-45	828	-54
			ADHD+ASD		8		2					400				да	а	170	258	-31	20	260	-35	985	-34	1249	-31	2237	-37
			ADHD+ASD		8		2				1145	622	такой мороженное	266	-39
			ADHD+ASD		8		2						маши	260	-41	маши	и	240	220	-40	20	220	-45	434	-34	3068	-52	3649	-54
			ADHD+ASD		8		2				860		пошли	260	-41	пошли	и	170	210	-39	15	220	-36	604	-22	2880	-52	3707	-60
			ADHD+ASD		8		2				370		да	260	-32	да	а	480	260	-36	18	262	-29	730	-49	1228	-38	2346	-56
			ADHD+ASD		8		2				242		давай	258	-32	давай	а	122	302	-27	21	306	-25	954	-32	1268	-29	2309	-44
			ADHD+ASD		8		2				200		давай в прятки давй, уху, давай	262	-34	давай	а	116	312	-26	24	342	-26	654	-26	1190	-37	2421	-42
			ADHD+ASD		8		2					590				давай	а	125	238	-29	16	258	-28	730	-32	1632	-46	2346	-60
			ADHD+ASD		8		2				370	415				уху	у	130	306	-26	24	302	-22	595	-29	985	-43	1532	-50
			ADHD+ASD		8		2									давай	а	190	300	-28	24	302	-25	896	-34	1248	-40	2202	-42
			ADHD+ASD		8		2					870	я тут	254	-39	тут	у	146	254	-46	21	274	-40	568	-16	1153	-30	1738	-35
			ADHD+ASD		8		2							254	-32	а	а	244	220	-34	24	220	-34	1032	-37	1308	-32	1880	-32
			ADHD+ASD		8		2										и	148	254	-41	28	254	-42	500	-20	2579	-46	3536	-53
			ADHD+ASD		8		2				630						а	106	234	-22	21	254	-21	970	-38	1460	-31	1794	-33
			ADHD+ASD		8		2				310		да	224	-25	да	а	240	230	-36	17	232	-36	1032	-32	1288	-28	2068	-31
			ADHD+ASD		8		2
			ADHD+ASD	15	11	31	1	7	328	42	613		зайка	258	-33	зайка	а	120	262	-29	18	262	-26	516	-22	1016	-46	1738	-49
			ADHD+ASD		11		1				720		попугай	280	-33	попугай	а	170	234	-32	20	262	-32	816	-40	1153	-46	1758	-56
			ADHD+ASD		11		1				600		цыпа	330	-25
			ADHD+ASD		11		1				723		зайцем	270	-40	зай	а	100	300	-28	20	320	-37	924	-36	1416	-38	1972	-44
			ADHD+ASD		11		1				1725	200		240	-35	групп	у	165	242	-31	25	258	-25	508	-31	730	-39	1632	-51
			ADHD+ASD		11		1									да	а	250	224	-37	26	246	-37	940	-40	1439	-48	1972	-60
			ADHD+ASD		11		1				180		тот здорово да	234	-34	да	а	160	242	-37	15	230	-31	730	-38	1170	-56	1756	-58
			ADHD+ASD		11		1				2540		торт задуваем	365	-33	задуваем	а	165	220	-22	20	230	-30	696	-33	1372	-45	2460	-60
			ADHD+ASD		11		1						желание	234	-21	желание	а	125	262	-26	25	262	-22	816	-46	1288	-31	1972	-50
			ADHD+ASD		11		1				220	233	да			да	а	136	220	-39	20	220	-35	888	-36	1208	-54	2168	-60
			ADHD+ASD		11		1				150	90	да			да	а	278	250	-28	20	260	-28	754	-26	1416	-35	1880	-31
			ADHD+ASD		11		1				170		сонекс, сонекс	262	-33
			ADHD+ASD		11		1				600	190	да, да, х, зайка			да	а	240	250	-22	24	250	-20	828	-24	1372	-38	1850	-28
			ADHD+ASD		11		1					320				да	а	140	216	-30	14	254	-27	925	-37	1154	-43	1911	-43
			ADHD+ASD		11		1									зайка	а	160	210	-31	18	250	-30	924	-34	1299	-54	2003	-39
			ADHD+ASD		11		1
			ADHD+ASD	22	8	32.5	1	9	328	32	288		попугай	266	-35	попугай	а	116	258	-33	14	266	-29	742	-39	1416	-38	2068	-50
			ADHD+ASD		8		1				330		гриша	266	-21	гриша	и	92	312	-30	13	320	-29	640	-45	3020	-41	4341	-52
			ADHD+ASD		8		1				612		цыпленок	262	-31
			ADHD+ASD		8		1				429		нет, у гриши день рождения	270	-25	у	у	113	262	-35	18	262	-32	664	-36	1000	-49	1228	-52
			ADHD+ASD		8		1				130					гриши	и	118	380	16	21	400	-17	800	-31	2972	-40	3887	-39
			ADHD+ASD		8		1				1052		да	262	-27	да	а	88	263	-24	20	300	-27	600	-28	1153	-45	2166	-51
			ADHD+ASD		8		1						кто та	262	-32	там	а	120	230	-33	20	262	-32	985	-30	1482	-40	2309	-50
			ADHD+ASD		8		1					60	скажи пароль	360	-25	скажи	и	214	380	-40	19	392	-13	802	-43	2704	-39	3826	-42
			ADHD+ASD		8		1				130	240	не знаю, не знаю, проходите	306	-28	не знаю	а	106	312	-24	21	258	-23	970	-22	1329	-32	2058	-32
			ADHD+ASD		8		1					920				ни знаю	и	190	388	-21	20	388	-22	780	-32	2580	-40	3707	-36
			ADHD+ASD		8		1					226				знаю	а	150	300	-19	24	239	-28	924	-32	1228	-44	1972	-42
			ADHD+ASD		8		1				556					проходите	и	100	240	-23	21	382	-24	756	-17	2134	-40	3372	-43
			ADHD+ASD		8		1						да	306	-21	да	а	198	433	-28	20	484	-19	954	-22	1438	-37	1972	-42
			ADHD+ASD		8		1				1078		нет	300	-26
			ADHD+ASD		8		1				265		да	258	-27	да	а	150	262	-38	19	270	-37	910	-32	1438	-42	1794	-48
			ADHD+ASD		8		1				865		да	340	-31	да	а	236	300	-32	24	389	-23	815	-24	1246	-30	1972	-40
			ADHD+ASD		8		1				1487		да	278	-20	да	а	300	258	-29	25	300	-22	854	-21	1117	-27	1940	-38
			ADHD+ASD		8		1				1000	382	давай тю тю и!	320	-38	давай	а	139	332	-31	17	353	-24	1049	-28	1416	-31	1880	-38
			ADHD+ASD		8		1				1326	270				и	и	344	540	-26	19	604	-29	1117	-43	3536	-44	5003	-60
			ADHD+ASD		8		1						прятки	320	-21
			ADHD+ASD		8		1							300	-29		и	130	430	-18	23	448	-15	882	-30	3426	-43	4848	-40
			ADHD+ASD		8		1				200		я здесь	320	-20
			ADHD+ASD		8		1				200		а ты считай да да сорока	336	-30	считай	а	154	370	-21	20	376	-22	1135	-19	1822	-17	2202	-10
			ADHD+ASD		8		1						я здесь	362	-27
			ADHD+ASD		8		1
			ADHD+ASD	49	6	40	2	5	282	38	288		уху	266	-30	уху	у	159	260	-27	17	262	-24	616	-36	985	-50	1438	-73
			ADHD+ASD		6		2				1123						у	340	302	-28	27	302	-24	804	-31	1136	-58
			ADHD+ASD		6		2					150	да у	262	-38	да	а	80	262	-30	20	306	-29	882	-33	1172	-20	2620	-39
			ADHD+ASD		6		2				360						у	200	223	-35	21	220	-37	440	-32	1000	-41	1632	-58
			ADHD+ASD		6		2						а	227	-28	а	а	290	227	-28	24	250	-33	674	-40	1329	-45	2309	-36
			ADHD+ASD		6		2				1850	555	эть!	280	-30
			ADHD+ASD		6		2				223	1200	оия а аи ! (поет)	330	-40	ия	и	543	426	-26	24	440	-24	854	-43	3426	-56	4925	-60
			ADHD+ASD		6		2					1789				аи	а	540	440	-29	30	448	-27	939	-35	1329	-35	2237	-40
			ADHD+ASD		6		2				140	1005					и	610	434	-37	30	434	-36	840	-43	3707	-59	5080	-58
			ADHD+ASD		6		2					60	ыыы ыы иы!	258	-33	ии	и	270	280	-21	25	300	-26	612	-43	2599	-44	3707	-62
			ADHD+ASD		6		2										и	260	262	-37	20	220	-25	484	-36	2346	-47	3536	-60
			ADHD+ASD		6		2					537	а а тай	262	-33		а	450	326	-33	27	382	-33	742	-39	1136	-45	2134	-53
			ADHD+ASD		6		2					136					а	390	320	-27	22	382	-26	778	-45	1606	-49	2337	-60
			ADHD+ASD		6		2									тай	а	125	302	-26	27	336	-25	985	-30	1372	-48	2346	-50
			ADHD+ASD		6		2				170	264	тай	300	-38	тай	а	56	262	-40	15	262	-36	1016	-19	1532	-43	2747	-37
			ADHD+ASD		6		2
			ADHD+ASD	82	9	31	1	9	375	28	1978		попугай	297	-38	попугай	а	77	306	-25	15	342	-25	700	-29	1200	-25	2035	-37
			ADHD+ASD		9		1				620		кеша	380	-24
			ADHD+ASD		9		1				190	160	кролИк	302	-34		и	212	382	-23	23	382	-18	790	-26	2066	-32	4624	-28
			ADHD+ASD		9		1				890		незн заяц	262	-34	заяц	а	154	216	-29	20	262	-32	707	-26	1606	-33	1850	-32
			ADHD+ASD		9		1						ну у у цыпленок	302	-39	ну	у	340	300	-38	17	302	-39	504	-44	939	-52	2145	-38
			ADHD+ASD		9		1				366		цып	290	-32
			ADHD+ASD		9		1				150		ну планшет	262	-34	ну	у	95	382	-25	12	440	-17	854	-28	1208	-38	1766	-42
			ADHD+ASD		9		1				824	100	спасибо большое	262	-42	спасибо	и	254	302	-34	23	306	-32	612	-25	2926	-40	3592	-37
			ADHD+ASD		9		1				640		да	262	-41	да	а	72	262	-42	17	300	-38	985	-28	1248	-43	1911	-32
			ADHD+ASD		9		1				1370	77
			ADHD+ASD		9		1				640	105	на день рождения	242	-35	на	а	200	274	-33	20	274	-26	780	-46	1308	-56	2346	-430
			ADHD+ASD		9		1				520		машина	258	-38	машина	и	130	270	-32	12	300	-30	600	-44	2460	-54	4340	-60
			ADHD+ASD		9		1				858	90	подарки принесли?	312	-36	подарки	а	92	326	-28	19	360	-25	700	-15	1372	-40	2421	-33
			ADHD+ASD		9		1				150		да	220	-35	да	а	72	224	-32	13	224	-31	778	-29	1394	-41	2168	-34
			ADHD+ASD		9		1				525		нет	306	-32
			ADHD+ASD		9		1				234	150	не хочу	306	-41	хочу	у	130	300	-44	17	342	-39	653	-42	1000	-51	1632	-48
			ADHD+ASD		9		1					450	ну на планшет	306	-41	ну	у	66	300	-42	19	300	-38	600	-30	1117	-43	2309	-57
			ADHD+ASD		9		1					100	ну давай	300	-44	ну	у	140	454	-32	18	476	-31	940	-30	1190	-48	1940	-58
			ADHD+ASD		9		1				220					давай	а	123	216	-41	20	330	-40	840	-44	1330	-55	2134	-48
			ADHD+ASD		9		1						вот так!	306	-30	так	а	80	300	-30	17	270	-28	802	-7	1040	-25	2068	-21
			ADHD+ASD		9		1				140		догонялки!	364	-36
			ADHD+ASD		9		1
			ADHD+ASD	88	5	32	1	9	375	29	700		заяц	262	-35	заяц	а	140	262	-33	22	262	-32	765	-41	1288	-55	2035	-43
			ADHD+ASD		5		1				432		Вова	262	-35
			ADHD+ASD		5		1					1925	папугай, па папугай матвей	340	-26	погугай	а	146	394	-20	26	400	-19	828	-30	1209	-35	2499	-46
			ADHD+ASD		5		1				25500					попугай	а	120	400	-22	22	448	-19	868	-22	1269	-44	2100	-32
			ADHD+ASD		5		1				304		цыпа Милана	358	-26	Милана	а	88	354	-22	16	360	-22	685	-29	1418	-44	2100	-40
			ADHD+ASD		5		1					40	тук тук тук	364	-36	тук	у	72	482	-21	14	462	-14	954	-38	1460	-35	1940	-45
			ADHD+ASD		5		1					70				тук	у	67	454	-19	17	484	-18	939	-39	1350	-37	1850	-46
			ADHD+ASD		5		1				562					тук	у	94	348	-35	21	370	-27	685	-26	1016	-46	1694	-50
			ADHD+ASD		5		1						Вова	394	-43
			ADHD+ASD		5		1				536		да	300	-37	да	а	244	300	-40	19	312	-36	614	-38	1171	-35	2026	-37
			ADHD+ASD		5		1				478		чтобы поздрвить твое день рождения	354	-29	поздравить	а	76	348	-35	21	388	-23	707	-27	1100	-37	1850	-42
			ADHD+ASD		5		1				1088	1100	я тебе принесла очень крутую машину	400	-27	принесла	а	140	382	-25	26	394	-24	1296	-27	1684	-36	2036	-25
			ADHD+ASD		5		1				624	112				крутую	у	122	382	-16	20	394	-15	815	-34	1248	-25	2309	-50
			ADHD+ASD		5		1					485				машину	и	120	342	-20	23	376	-21	740	-25	2570	-46	3766	-36
			ADHD+ASD		5		1					667	да Субару, я тебе принес, принес самый огромный торт	348	-31	Субару	а	112	348	-25	25	362	-25	707	-36	1438	-41	1711	-44
			ADHD+ASD		5		1					1265				самый	а	76	382	-21	16	388	-19	778	-25	1190	-36	2835	-47
			ADHD+ASD		5		1				1320	380	шоколадный торт	353	-33	шоколадный	а	145	363	-25	25	388	-28	1128	-35	1764	-24	3320	-45
			ADHD+ASD		5		1				2483	322	шоколадный с героями	364	-31	шоколадный	а	140	260	-33	20	364	-26	707	-32	1738	-46	2346	-50
			ADHD+ASD		5		1				555			394	-20
			ADHD+ASD		5		1				835	805	ням , ням, ням	354	-33
			ADHD+ASD		5		1				590		играть в телефончики	394	-25	играть	а	107	388	-20	20	388	-20	790	-21	1208	-35	2421	-24
			ADHD+ASD		5		1				2940		в Майнкрафты	388	-24	майнкрафты	а	100	388	-21	16	394	-22	1136	-39	1532	-47	1941	-35
			ADHD+ASD		5		1				228		да	306	-39	да	а	168	302	-37	22	200	-36	924	-38	1243	-42	2100	-48
			ADHD+ASD		5		1						матвей	320	-26
			ADHD+ASD		5		1				1150		нашел	388	-30
			ADHD+ASD		5		1				2533		ищу Вову	363	-48	ищу	у	128	394	-34	20	382	-29	778	-50	1209	-41	1850	-44
			ADHD+ASD		5		1
			ADHD+ASD	91	6	35	1	9	328	31	1036		нет, хочу компьютер	353	-30	хочу	у	99	258	-54	18	262	-54	623	-30	1225	-35	1768	-40
			ADHD+ASD		6		1				100		а!	388	-33	а	а	100	388	-33	20	375	-36	1117	-41	1606	-43	3155	-50
			ADHD+ASD		6		1						компьютер!	440	-26
			ADHD+ASD		6		1				877		это собака	270	-29	собака	а	170	312	-23	19	306	-22	924	-27	1508	-38	2160	-46
			ADHD+ASD		6		1				128		это зайчик	270	-24	зайчик	а	118	254	-22	24	300	-23	815	-41	1135	-35	1658	-39
			ADHD+ASD		6		1				709		мхуу	312	-19	у	у	162	302	-14	20	302	-11	604	-36	1083	-44	1738	-41
			ADHD+ASD		6		1						меня зовут Ваня	258	-28	зовут	у	129	262	-25	25	288	-27	588	-41	1016	-48	1658	-55
			ADHD+ASD		6		1				180		Крош	230	-36
			ADHD+ASD		6		1				430		у	284	-34	у	у	373	283	-34	25	302	-18	609	-44	1192	-54	1444	-52
			ADHD+ASD		6		1				130		попугай	222	-34	попугай	а	130	242	-30	25	254	-27	909	-38	1136	-39	1806	-44
			ADHD+ASD		6		1				2514		никак	321	-20	ни как	и	120	332	-20	17	332	-19	704	-36	2019	-37	3420	-40
			ADHD+ASD		6		1									как	а	84	242	-35	15	242	-30	726	-36	1211	-46	2952	-59
			ADHD+ASD		6		1				662		птичка	274	-32	птичка	и	106	278	-23	19	288	-22	730	-46	3059	-49	4633	-52
			ADHD+ASD		6		1				840		пота)	238	-38	пота	а	170	238	-30	19	242	-36	716	-31	1388	-42	3240	-60
			ADHD+ASD		6		1				1750		птичка	238	-38	птичка	и	74	234	-30	15	252	-29	488	-40	2915	-50	4416	-63
			ADHD+ASD		6		1				2000	390	назовкм попугай	262	-33	попугай	а	98	258	-40	18	258	-36	923	-49	1667	-54	2779	-54
			ADHD+ASD		6		1				700	109	ни какой	234	-30
			ADHD+ASD		6		1				390		кол кол колобок	245	-36
			ADHD+ASD		6		1				990		крош	258	-29
			ADHD+ASD		6		1				790		давай	258	-36	давай	а	120	220	-36	21	258	-33	624	-50	1100	-44	2926	-62
			ADHD+ASD		6		1				670	40	придумаешь	348	-30	придумаешь	у	166	382	-24	20	394	-25	777	-40	1209	-55	1940	-48
			ADHD+ASD		6		1					116	смех с наложением голоса платона
			ADHD+ASD		6		1				320	92	раз	302	-27	раз	а	208	302	-26	22	312	-28	954	-34	1288	-32	1822	-50
			ADHD+ASD		6		1				70	68	два	292	-16	два	а	340	302	-29	18	306	-27	910	-27	1248	-26	1580	-44
			ADHD+ASD		6		1					69	три	302	-26	три	и	195	306	-24	23	306	-28	602	-33	2835	-43	3480	-57
			ADHD+ASD		6		1					64	четыре	306	-27
			ADHD+ASD		6		1						пять	306	-33
			ADHD+ASD		6		1					270	я иду искать	306	-30	иду	у	107	283	-25	20	288	-23	590	-47	1083	-57	1822	-54
			ADHD+ASD		6		1									искать	а	160	270	-25	21	270	-24	730	-27	1460	-49	2100	-46
			ADHD+ASD		6		1					113	о где вы	270	-25
			ADHD+ASD		6		1						ищи вон	316	-26	ищи	и	72	298	-36	13	188	-44	576	-16	2747	-40	3536	-47
			ADHD+ASD		6		1						а!!	460	-18
			ADHD+ASD		6		1					120	ау и!!!	326	-23	ау	а	237	460	-27	17	470	-26	1190	-1	1556	-21	2460	-24
			ADHD+ASD		6		1										у	490	369	-21	26	348	-41	576	-1	1190	-27	1632	-26
			ADHD+ASD		6		1										и	660	332	-19	24	470	-24	1394	-49	2460	-33	3426	-46
			ADHD+ASD		6		1				590		ты нашел!	358	-20
			ADHD+ASD		6		1
			ADHD+ASD	96	6	30	1	7	328	39	560		зайчик	302	-36	зайчик	а	102	302	-24	18	306	-21	1117	-53	2421	-46	4140	-52
			ADHD+ASD		6		1				5880		дем	270	-31
			ADHD+ASD		6		1				780		и	347	-33	и	и	212	347	-33	22	370	-21	740	-40	2930	-50	6164	-63
			ADHD+ASD		6		1				350		Даня	347	-25	Даня	а	94	347	-21	15	358	-19	742	-28	1469	-44	2166	-40
			ADHD+ASD		6		1				2397		попугай	312	-33	попугай	а	64	305	-40	16	342	-40	954	-40	1580	-50	3538	-48
			ADHD+ASD		6		1				970	380	доня забыл дон	302	-33
			ADHD+ASD		6		1				1226	430	уху	306	-37	уху	у	90	347	-33	20	354	-32	765	-52	1309	-54	1822	-60
			ADHD+ASD		6		1				365		цыпленок	306	-30
			ADHD+ASD		6		1						хочу попить	347	-20	хочу	у	90	306	-22	25	302	-21	620	-37	1532	-43	2035	-50
			ADHD+ASD		6		1									попить	и	120	306	-32	24	347	-21	778	-40	3260	-53	4925	-55
			ADHD+ASD		6		1				1220	750	не попить, купать	320	-38	попить	и	107	358	-27	19	388	-22	802	-36	3849	-50	5060	-55
			ADHD+ASD		6		1									купать	у	90	306	-31	23	305	-28	612	-24	1153	-50	1911	-48
			ADHD+ASD		6		1				2110		ну	347	-23	ну	у	350	347	-20	40	388	-24	802	-47	1136	-52	2972	-44
			ADHD+ASD		6		1				110		да	250	-30	Даня	а	270	262	-30	17	270	-25	802	-37	1766	-46	2970	-52
			ADHD+ASD		6		1				180		цыпа	342	-34
			ADHD+ASD		6		1				877		да	302	-36	да	а	360	302	-36	22	312	-34	828	-43	2134	-49	3400	-48
			ADHD+ASD		6		1				349		уху	262	-35	уху	у	190	274	-30	18	270	-35	789	-54	1606	-52	2704	-59
			ADHD+ASD		6		1				2518		варенье	306	-25
			ADHD+ASD		6		1				320	186	да торт	302	-34	да	а	210	312	-30	19	302	-31	868	-33	1911	-50	2820	-55
			ADHD+ASD		6		1				1362		шоколадный	326	-34
			ADHD+ASD		6		1				772		да	266	-30	да	а	110	270	-28	18	270	-23	802	-36	1632	-43	3640	-55
			ADHD+ASD		6		1				1500	1894	у, нет	312	-49
			ADHD+ASD		6		1				220		да в прятки	302	-37	да	а	169	302	-26	18	302	-25	910	-24	1822	-39	2538	-48
			ADHD+ASD		6		1				2120		ты мне ушки дай	274	-37	ушки	у	69	312	-23	12	306	-23	634	-24	1268	-40	1606	-49
			ADHD+ASD		6		1				1280	120	он хочет пойти пойти хочет пойти	312	-25	пойти	и	90	270	-27	20	292	-25	790	-40	3425	-40	5414	-53
			ADHD+ASD		6		1					428				пойти	и	129	270	-31	20	306	-29	685	-48	3020	-52	4206	-43
			ADHD+ASD		6		1					339				пойти	и	153	270	-34	15	270	-24	685	-42	3268	-54	4273	-49
			ADHD+ASD		6		1				1990	963	попугай	274	-31	попугай	а	160	258	-28	20	270	-23	828	-32	1308	-48	3216	-53
			ADHD+ASD		6		1				1880	240	один два три четыре пять иду искать	306	-36	один	и	226	302	-27	25	342	-24	740	-45	2835	-55	4772	-60
			ADHD+ASD		6		1					168				два	а	175	316	-27	21	364	-24	1308	-38	1738	-47	2800	-53
			ADHD+ASD		6		1					157				три	и	300	342	-27	21	364	-19	740	-38	3887	-46	5004	-54
			ADHD+ASD		6		1					98				иду	у	135	347	-28	21	364	-30	720	-37	3320	-68	4551	-54
			ADHD+ASD		6		1					844				искать	а	117	302	-32	18	312	-33	868	-31	1822	-42	2972	-41
			ADHD+ASD		6		1					402	да	262	-39	да	а	152	262	-39	16	286	-31	815	-33	1822	-43	3436	-52
			ADHD+ASD		6		1					700	а где попугай	383	-35	а	а	120	302	-39	23	388	-27	828	-21	1580	-40	2346	-36
			ADHD+ASD		6		1					515				попугай	а	110	262	-38	17	312	-36	742	-44	1268	-50	2100	-40
			ADHD+ASD		6		1
			ADHD+ASD	100	9	31.5	1	9	328	32	490		зайка	223	-34	зайка	а	123	223	-30	14	220	-32	643	-24	1911	-35	3216	-40
			ADHD+ASD		9		1				894		нет	258	-24
			ADHD+ASD		9		1				760		попугай	223	-34	попугай	а	74	173	-40	15	297	-36	643	-25	1940	-48	3425	-50
			ADHD+ASD		9		1				336	647	он может говорить , может, попугай	306	-29	говорить	и	172	358	-16	25	258	-14	1049	-34	2460	-29	3116	-30
			ADHD+ASD		9		1					388				попугай	а	102	300	-31	17	302	-30	696	-19	1711	-36	2704	-45
			ADHD+ASD		9		1				430		птенчик	270	-32
			ADHD+ASD		9		1				1342		титие	270	-30	титие	и	252	302	-28	24	262	-24	520	-31	3166	-36	5414	-54
			ADHD+ASD		9		1				470	284	ччи нет	306	-25	тичи	и	105	253	-26	14	262	-34	567	-14	3400	-43	4772	-54
			ADHD+ASD		9		1					123	нет, я тут работаю	262	-28	тут	у	140	327	-45	18	342	-29	1100	-31	1508	-45	2747	-53
			ADHD+ASD		9		1				180		а я босс	306	-22
			ADHD+ASD		9		1				208		да	223	-32	да	а	156	220	-30	20	220	-27	815	-32	1288	-30	2273	-29
			ADHD+ASD		9		1				860		ням ням ням	245	-37
			ADHD+ASD		9		1				187		да	245	-33	да	а	150	358	-29	22	262	-28	1117	-29	1850	-41	2662	-49
			ADHD+ASD		9		1				444		попугаи	262	-32	попугаи	а	164	262	-32	23	223	-32	854	-15	1738	-25	2836	-42
			ADHD+ASD		9		1				140	548	да и золотую рыбку	262	-27	да	а	168	262	-29	17	262	-28	742	-27	1711	-48	3216	-57
			ADHD+ASD		9		1					529				и	и	290	262	-20	18	283	-22	567	-21	2538	-36	4206	-35
			ADHD+ASD		9		1									золотую	у	190	262	-21	20	262	-20	524	-20	1049	-44	2068	-36
			ADHD+ASD		9		1				396		да	220	-30	да	а	280	220	-34	23	220	-30	840	-28	1710	-42	2538	-45
			ADHD+ASD		9		1				438		да	262	-30	да	а	188	262	-30	21	262	-29	707	-29	1556	-35	2538	-49
			ADHD+ASD		9		1				1420		чай	220	-34	чай	а	76	220	-28	19	220	-27	604	-29	1738	-49	2538	-42
			ADHD+ASD		9		1				1265		ушел, ушел на работу	270	-32
			ADHD+ASD		9		1						вернулся	297	-29	вернулся	у	143	306	-25	20	312	-20	643	-30	1135	-36	2662	-37
			ADHD+ASD		9		1				336		ням ням ням (смеется)	347	-26
			ADHD+ASD		9		1				380	436	бе бе и …(дурачится)	247	-27
			ADHD+ASD		9		1				245		так!!!!	312	-50	так	а	127	643	-24	25	643	-24	1448	-43	2003	-38	4624	-53
			ADHD+ASD		9		1				1200		надо надо вас съесть	278	-27	надо	а	155	306	-22	24	312	-20	910	-11	1850	-11	2460	-21
			ADHD+ASD		9		1									надо	а	119	302	-23	18	302	-22	924	-12	1794	-20	2972	-36
			ADHD+ASD		9		1					76				вас	а	46	302	-20	7	312	-18	614	-8	1822	-24	3020	-37
			ADHD+ASD		9		1				300		быстрее прячся, все!	420	-18
			ADHD+ASD		9		1					240	ты проиграл, ты проиграла	302	-29	проиграл	а	80	302	-20	13	302	-19	800	-1	1354	-16	2649	-33
			ADHD+ASD		9		1									проиграла	а	128	230	-29	17	230	-29	629	-21	1539	-37	2779	-43
			ADHD+ASD		9		1					564	давай снова	302	-29	давай	а	118	432	-23	15	457	-15	908	-15	1778	-19	4487	-43
			ADHD+ASD		9		1					50	давай	278	-30	давай	а	90	260	-27	25	302	-29	670	-16	1925	-44	3886	-47
			ADHD+ASD		9		1				640	170	попугай	327	-28	попугай	а	56	302	-26	14	302	-24	982	-32	1749	-46	3209	-45
			ADHD+ASD		9		1				522	150	!!!о
			ADHD+ASD		9		1				87	125	рас, два, три, четыре, пять, шесть, семь, восемь, девять, десять	302	-29	раз	а	370	292	-23	25	302	-24	1154	-9	1721	-36	2649	-38
			ADHD+ASD		9		1					125				два	а	360	288	-25	25	302	-23	639	-11	1173	-25	2525	-40
			ADHD+ASD		9		1					92				три	и	343	288	-20	23	288	-19	590	-42	2566	-24	3949	-36
			ADHD+ASD		9		1					150	я иду искать , кто не спрятался я не виноват и тебя	336	-29	иду	у	160	388	-9	19	394	-5	802	-31	1606	-16	2346	-20
			ADHD+ASD		9		1					112				искать	а	70	306	-22	12	306	-22	925	-18	1460	-8	2003	-21
			ADHD+ASD		9		1					150				виновата	а	98	242	-31	14	262	-26	730	-17	1372	-20	2580	-44
			ADHD+ASD		9		1					90	и тебя итебя!!	274	-38	и	и	228	420	-22	25	400	-14	840	-30	3426	-31	5164	-36
			ADHD+ASD		9		1				404					и	и	255	420	-23	27	407	-24	815	-31	3372	-22	4772	-21
			ADHD+ASD		9		1					530	ну я не знаю, тебе тик тик	320	-21	ну	у	180	306	-16	22	312	-13	624	-15	1190	-38	2036	-24
			ADHD+ASD		9		1					130				знаю	а	116	312	-27	22	312	-25	854	-19	1711	-28	3216	-44
			ADHD+ASD		9		1					646				тик	и	67	382	-18	17	394	-18	800	-25	2579	-17	4206	-15
			ADHD+ASD		9		1									тик	и	70	400	-18	13	400	-20	742	-36	2499	-27	4551	-45
			ADHD+ASD		9		1									и	и	184	484	-17	22	492	-15	925	-26	3320	-43	4697	-48
			ADHD+ASD		9		1				230		иии!!!	358	-30	и	и	336	400	-16	21	420	-46	820	-21	4773	-47	5500	-49
			ADHD+ASD		9		1
			ADHD+ASD		9		1
			ADHD+ASD	80	6	38	1	1	268	30	225		нет, не хочу зайца! (кричит)	268	-26	хочу	у	111	202	-16	17	306	-16	969	-11	1481	-27	2620	-28
			ADHD+ASD		6	38	1									зайца	а	230	524	-19	22	516	-21	1083	-7	1684	-14	2209	-9
			ADHD+ASD		6	38	1				400	54	помогите, помогите!	400	-28	помогите!	и	254	428	-24	14	542	-32	1050	-32	2662	-32	5246	-57
			ADHD+ASD		6	38	1				180					помогите!	и	198	288	-32	25	347	-38	1083	-25	2499	-37	4697	-52
			ADHD+ASD		6	38	1					160	ну на телефоне поиграем	362	-38	ну	у	350	476	-22	21	515	-17	1032	-23	1532	-38	2880	-35
			ADHD+ASD		6	38	1									на	а	160	376	-30	15	388	-25	1228	-40	2003	-20	4206	-48
			ADHD+ASD		6	38	1					105				поиграем	а	220	524	-20	23	516	-23	1016	-14	2134	-19	3449	-29
			ADHD+ASD		6	38	1									???	у	403	500	-23	1000	-27	1450	-39	2168	-56
			ADHD+ASD		6	38	1				483		на телефоне	447	-27
			ADHD+ASD		6	38	1						не хочу!	394	-26	хочу	у	264	400	-20	26	434	-16	854	-16	1372	-34	3166	-49
			ADHD+ASD		6	38	1				500		не зайца, я не буду зайца	394	-23	зайца	а	130	500	-15	23	507	-13	1016	-7	1941	-16	3887	-21
			ADHD+ASD		6	38	1									не буду	у	265	420	-17	34	440	-13	654	-11	1308	-34	2100	-47
			ADHD+ASD		6	38	1									зайца	а	193	388	-20	25	400	-21	1153	-2	1941	-6	3426	-20
			ADHD+ASD		6	38	1				980		я зайца я не буду	336	-36	зайца	а	175	394	-25	19	413	-19	815	-19	1941	-24	3649	-42
			ADHD+ASD		6	38	1									не буду	у	230	363	-21	20	388	-18	1135	-16	1522	-55	3449	-34
			ADHD+ASD		6	38	1						я не буду!	447	-19	не буду	у	294	370	-24	20	440	-17	985	-27	1684	-22	3535	-44
			ADHD+ASD		6	38	1				500		про зайца я не буду!	388	-23	зайца	а	150	476	-18	24	516	-18	1016	-2	1972	-7	4012	-12
			ADHD+ASD		6	38	1									не буду	у	370	388	-20	24	440	-19	828	-6	1248	-35	2926	-41
			ADHD+ASD		6	38	1				860		э! не хочу!	400	-19	хочу	у	508	420	-19	27	484	-8	954	-3	1438	-12	1972	-39
			ADHD+ASD		6	38	1				446		это нееет!	388	-25
			ADHD+ASD		6	38	1				227		не убегай!	468	-27	убегай	а	155	558	-16	25	567	-16	1171	-1	2346	-10	3887	-38
			ADHD+ASD		6	38	1				460		ээ нет, хватит!	370	-33	хватит	а	178	354	-26	20	376	-33	1066	-14	1738	-24	4012	-32
			ASD	1	9.5	30	1	10	468.7	28.6	1230		это желтая птица	394	-27	птица	и	340	302	-25	22	358	-19	7185	-44	4023	-54	6339	-56
			ASD		9.5		1				1165		пушистый заяц	434	-15	пушистый	и	132	476	-1	16	476	1	940	-31	3425	-50	5244	-62
			ASD		9.5		1									заяц	а	137	364	-15	20	394	-13	753	-8	1881	-27	4410	-42
			ASD		9.5		1				450		да	262	-32	да	а	380	262	-33	23	278	-29	628	-40	1532	-48	3216	-54
			ASD		9.5		1				470	334	у. вот так	306	-36	у	у	296	306	-30	19	312	-23	633	-47	939	-50	2134	-60
			ASD		9.5		1									так	а	83	265	-30	21	270	-31	623	-36	1308	-42	3260	-59
			ASD		9.5		1				990	520	у у ля ля (напевает)	264	-35	у	у	325	407	-34	25	304	-21	828	-40	1248	-44	2321	-60
			ASD		9.5		1					394					у	230	305	-36	20	316	34	954	-50	1268	-56	1911	-58
			ASD		9.5		1				694	713	с днем рождения заяц!	302	-31	заяц	а	190	364	-28	26	376	-21	117	-24	1822	-39	3268	-47
			ASD		9.5		1				710	638	да, тебе торт	270	-34	да	а	360	329	-36	22	388	-23	1190	-10	1711	-16	3166	-49
			ASD		9.5		1				1322	337	давайте!	342	-36	давайте	а	187	440	-27	22	484	-29	824	-15	1911	-29	3268	-50
			ASD		9.5		1				4005	225	давайте быть не жадным	394	-22	давайте	а	298	558	-23	18	524	-16	1015	-26	2068	-43	2880	-40
			ASD		9.5		1									жадным	а	165	370	-21	23	382	-16	1179	-15	1794	-30	3426	-46
			ASD		9.5		1				4590	230	ну и	302	-27	ну	у	418	370	-29	24	388	-32	1015	-48	1460	-42	2499	-60
			ASD		9.5		1									и	и	833	252	-22	55	270	-20	532	-55	4074	-60	5677	-66
			ASD		9.5		1					5130	мы будем играть про смерть	347	-22	будем	у	102	434	-10	17	440	-8	940	-32	1308	-31	2346	-50
			ASD		9.5		1					897				играть	а	240	476	-26	19	484	-26	954	-28	2570	-49	3372	-62
			ASD		9.5		1				920	360	потому что сиерти нак наказывается беспокойнок воспаление	276	-30	смерти	и	332	392	-27	20	394	-14	1000	-52	3116	-51	5083	-57
			ASD		9.5		1					1082				нак	а	130	363	-33	18	342	-32	1016	-16	1711	-39	3426	-44
			ASD		9.5		1					258				нвказывает	а	175	400	-36	24	484	-25	1016	-19	1941	-35	3649	-57
			ASD		9.5		1									воспаление	а	86	400	-16	16	394	-16	769	-14	1911	-19	3116	-49
			ASD		9.5		1					1110	ч ч ч ч читам! Бомба!	312	-21	читам	а	244	316	-31	24	370	-59	1135	-24	1766	-36	2791	-42
			ASD		9.5		1						(кричит )	516	-22		а	653	558	-16	26	449	-13	117	-25	1738	-42	3320	-33
			ASD		9.5		1				400		да	302	-35	да	а	190	302	-36	20	302	-30	854	-19	1972	-48	3372	-56
			ASD		9.5		1
			ASD	2	8	30	2	6	387.5	27.6			заяц	220	-35	заяц	а	150	312	-24	22	312	-23	1190	-44	1880	-52	4273	-48
			ASD		8		2				340		попугай	306	-28	попугай	а	145	306	-23	22	326	-25	106	-40	1632	-23	4140	-45
			ASD		8		2				164		птица	274	-32	птица	и	140	270	-33	17	274	-30	514	-48	3649	-56	4410	-50
			ASD		8		2				2126		аа а ч ч ч !!!	388	-41	ааа	а	453	440	-40	28	492	-35	1460	-20	1845	-20	3372	27
			ASD		8		2						нарисовал кита				а	450	304	-44	22	400	-48	1248	-29	1822	-31	4075	-46
			ASD		8		2										а	260	376	-30	25	576	-27	1171	-28	1766	-44	2797	-54
			ASD		8		2										а	215	373	-44	18	558	-35	117	-33	1794	-38	2836	-44
			ASD		8		2				720		пугает	364	-27	пугает	у	173	394	-31	22	358	-16	765	-41	1117	-44	2169	-50
			ASD		8		2				218		выский	507	-18	выский	и	258	558	-6	25	558	-1	1100	-30	3940	-51	5164	-48
			ASD		8		2				1094		нет	270	-21
			ASD		8		2				1230		не понятно?	358	-25		а	223	347	-19	20	358	-19	1016	-30	2100	-29	4273	-50
			ASD		8		2										у	192	394	-20	26	400	-16	802	-36	1170	-28	4490	-53
			ASD		8		2										и	118	394	-21	27	400	-28	800	-42	2579	-44	4848	-36
			ASD		8		2				100		и птица пришел	336	-25	птица	и	222	342	-16	18	353	-12	778	-44	2168	-38	3216	-36
			ASD		8		2				462		день рождения кита	400	-18	кита	а	544	447	-22	31	476	-13	954	-14	1841	-40	4206	-33
			ASD		8		2				504		это кит поет	454	-23	кита	и	288	492	-8	26	532	-10	1048	-35	3536	-13	5671	-34
			ASD		8		2				860		это кит	315	-34	кита	и	67	266	-46	17	266	-31	896	-54	3068	-60	4626	-50
			ASD		8		2				260		нарисовал кита	376	-26	нарисовал	а	172	476	-24	15	508	-19	1460	-28	1940	-26	4551	-46
			ASD		8		2									кита	а	330	306	-28	23	336	-25	1135	-15	1738	-26	3068	-42
			ASD		8		2				350	107	День рождения кита	400	-23	кита	а	309	316	-27	17	388	-23	1100	-18	1738	-26	3480	-37
			ASD		8		2				560		кита, день рождения кита	370	-32	кита	а	270	306	-29	22	312	-31	882	-38	1280	-27	3536	-55
			ASD		8		2									кита	а	386	394	-32	42	400	-25	1190	-17	2499	-49	3592	-38
			ASD		8		2				688		да	292	-44	да	а	230	306	-25	20	312	-24	1100	-34	1664	-44	3649	-50
			ASD		8		2				426	475	уйди, кит построит торт	388	-24	уйди	и	374	326	-24	23	306	-18	674	-24	3707	-40	4624	-60
			ASD		8		2					374				кит	и	495	376	-22	20	394	-13	765	-39	3216	-44	4273	-41
			ASD		8		2									построит	и	203	388	-16	23	388	-17	790	-23	2790	-37	4208	-43
			ASD		8		2				570	518	кит, подводную лодку	347	-25	кит	и	119	347	-11	19	353	-10	707	-30	2620	-22	4140	-32
			ASD		8		2				93		подводная лодка в море	400	-28
			ASD		8		2				820		ищем кита	353	-26	ищем	и	260	302	-18	23	312	-15	623	-32	3268	-41	4772	-42
			ASD		8		2									кита	а	415	388	-29	20	376	-18	1170	-10	1940	-31	3116	-44
			ASD		8		2				556	105	поплывем искать кита	388	-32	искать	а	163	388	-22	20	394	-21	1135	-26	1911	-35	3426	-36
			ASD		8		2									кита	а	542	420	-30	22	454	-25	954	-19	1794	-29	3268	-50
			ASD		8		2				1060		я буду	306	-27	буду	у	450	302	-24	26	306	-26	604	-27	1394	-46	3168	-56
			ASD		8		2				820		попугай	347	-29	попугай	а	97	388	-22	18	400	-20	815	-19	1738	-36	3534	-41
			ASD		8		2				584		вот он	394	-27
			ASD		8		2				357		да	274	-44	да	а	240	270	-33	19	274	-27	840	-44	1566	-45	3592	-60
			ASD		8		2				1134		рыбка это рыбка	288	-29
			ASD		8		2				152		да	370	-24	да	а	166	376	-32	23	394	-28	1066	-18	1850	-44	4075	-50
			ASD		8		2				405		нет	366	-20
			ASD		8		2				340	508	подарок, чайки исчезли	358	-29	подарок	а	174	394	-23	25	400	-22	1228	-12	2134	-24	3426	-40
			ASD		8		2					680	чайки			чайки	а	176	306	-22	21	394	-26	1228	-26	1684	-36	2747	-32
			ASD		8		2				180		что-то проглотила рыба	302	-25	проглотила	и	177	302	-25	21	302	-25	674	-41	2273	-36	3828	-40
			ASD		8		2				640	411	письмо, рыбка проглотило, письмозаморался помылись	388	-34	проглотила	и	183	306	-35	22	302	-30	882	-47	3372	-52	4624	-60
			ASD		8		2					1278				замарался	а	220	376	-33	25	388	-35	1100	-15	1532	-20	3116	-31
			ASD		8		2					330	кит стал	339	-33	кит	и	246	400	-19	26	426	-15	885	-31	2926	-42	4925	-60
			ASD		8		2					176				стал	а	124	302	-27	19	302	-26	854	-28	1632	-35	3268	-52
			ASD		8		2				1373	2190	подарки еще..	287	-42	подарки	а	98	262	-42	19	302	-22	1248	-30	1711	-20	2421	-23
			ASD		8		2
			ASD	5	9	31.5	1	8	234	42.3	690		попугай это	185	-40	попугай	а	185	185	-35	18	216	-39	743	-49	1384	-59	2662	-60
			ASD		9		1				245		зайчик	223	-42	зайчик	а	92	206	-39	23	216	-37	940	-48	1556	-56	2346	-62
			ASD		9		1				1900		не знаю	203	-37	знаю	а	150	227	-29	20	230	-29	623	-43	1308	-61	1950	-59
			ASD		9		1						да птичка	232	-31	да	а	58	262	-27	13	262	-25	753	-36	1508	-58	2202	-54
			ASD		9		1									причка	и	152	262	-26	21	274	-25	753	-50	2972	-62	3887	-66
			ASD		9		1				1030	269	ну поиграл	262	-37	ну	у	184	262	-29	25	262	-26	524	-51	1581	-54	2835	-48
			ASD		9		1									поиграл	и	530	240	-40	27	242	-30	492	-48	2791	-58	6969	-60
			ASD		9		1				259		в игрушки	262	-38	игрушки	у	209	220	-35	25	227	-30	454	-33	1288	-55	2791	-61
			ASD		9		1				180		разные	223	-27	разные	а	96	220	-37	12	270	-36	882	-44	1711	-43	2538	-48
			ASD		9		1				300	180	давай в домик ?	220	-42	давай	а	123	213	-38	21	230	-38	828	-50	1658	-59	2972	-64
			ASD		9		1					575				и	и	119	262	-33	20	262	-30	696	-43	2972	-50	4341	-60
			ASD		9		1				100		давай	253	-33	давай	а	132	270	-34	18	262	-35	780	-39	1581	-54	3020	-60
			ASD		9		1				444		подарки	230	-34	подарки	а	255	200	-28	18	220	-31	1049	-49	1766	-50	2620	-60
			ASD		9		1				670		это сюрприз будет	253	-41	ьудет	у	143	238	-36	22	262	-36	512	-43	1171	-54	2620	-60
			ASD		9		1				1860	148	ну это секрет	306	-37	ну	у	278	306	-31	23	316	-30	664	-33	1190	-42	2237	-61
			ASD		9		1				140	113	давай	262	-31	давай	а	114	306	-30	16	306	-29	828	-54	1738	-53	2538	-60
			ASD		9		1				1560		играть	262	-36	играть	а	100	306	-35	20	270	-34	790	-38	1808	-45	2346	-48
			ASD		9		1
			ASD	38	7	39.5	2	8	281.2	35.4	570	384	вот это зайчоночек	283	-40
			ASD		7		2				2785	347	да могу и сама придумать имя	265	-29	да	а	70	265	-23	18	278	-24	1135	-41	1508	-29	3636	-43
			ASD		7		2									могу	у	84	306	-22	25	312	-22	1117	-38	1796	-46	3766	-55
			ASD		7		2									сама	а	96	258	-26	21	306	-28	840	-39	1394	-25	3707	-46
			ASD		7		2									придумать	у	168	258	-30	25	262	-29	765	-46	1350	-35	2346	-45
			ASD		7		2									имя	и	180	234	-35	25	234	-30	492	-38	3372	-43	4410	-54
			ASD		7		2				1476	340	не могу придумать, пусть его будет звать ясенька	262	-31	могу	у	193	283	-28	22	306	-26	604	-30	954	-48	2270	-61
			ASD		7		2									придумать	у	92	257	-42	16	262	-33	685	-41	1556	-62	1880	-51
			ASD		7		2									пусть	у	70	347	-27	14	358	-29	696	-29	1308	-40	2704	-53
			ASD		7		2				1343	60	вот это попугайчик, его будут звать Филипп	262	-29	попугайчик	а	122	266	-20	21	266	-17	1190	-28	1738	-40	3166	-45
			ASD		7		2									будут	у	82	305	-28	16	364	-28	707	-29	1066	-26	3372	-32
			ASD		7		2									звать	а	66	302	-25	21	202	-27	1000	-47	2372	-54	3320	-42
			ASD		7		2									филипп	и	150	262	-19	18	265	-18	560	-36	2880	-46	4897	-64
			ASD		7		2				1125	306	а это будет по имени Гуля	262	-44	будет	у	99	262	-26	20	306	-27	802	-48	1372	-56	3268	-50
			ASD		7		2					640				по имени	и	198	262	-25	25	262	-24	576	-33	3372	-49	4410	-50
			ASD		7		2									Гуля	у	134	262	-48	21	262	-28	532	-37	1110	-55	2662	-60
			ASD		7		2				1200	1100	гуля это кошка иоей бабушки	262	-34	гуля	у	117	262	-32	22	262	-32	532	-40	1049	-50
			ASD		7		2					150				бабушки	а	74	223	-30	17	253	-30	718	-40	1153	-42	3592	-58
			ASD		7		2				258		это причка гуля	283	-34	птичка	и	83	302	-36	20	326	-24	623	-40	3592	-38	4925	-41
			ASD		7		2									Гуля	у	128	262	-30	21	262	-31	558	-34	1153	-40	2926	-59
			ASD		7		2				100		а чего у нее крылышек нет?	292	-30
			ASD		7		2				490	100	попугая зовут филипп	270	-39	попугая	а	93	306	-27	19	306	-26	954	-34	1822	-37	3707	-45
			ASD		7		2									зовут	у	50	302	-24	10	306	-22	604	-31	1170	-44	3166	-46
			ASD		7		2									филипп	и	90	238	-24	19	262	-26	500	-28	2747	-50	3692	-48
			ASD		7		2				430		это мы -ясенька и филипп	270	-31	филипп	и	192	238	-43	25	253	-26	765	-42	3116	-44	4273	-40
			ASD		7		2				213	250	на день рождения к вам пришли	262	-31	пришли	и	253	262	-29	22	262	-27	741	-45	3216	-50	4772	-52
			ASD		7		2				1300	110	подарочную коробку с пряничками	266	-31	подарочеую	а	130	305	-32	22	358	-28	1083	-39	1850	-44	2927	-47
			ASD		7		2				500	90	еще целый мешок с чупачупсами	370	-36	чупвчупсами	а	132	342	-29	20	353	-27	1016	-16	2747	-37	4624	-44
			ASD		7		2				1036	150	яся это женское имя	257	-31	имя	и	156	230	-39	18	230	-28	476	-27	3269	-43	5246	-52
			ASD		7		2				330	108	филипп это мужское имя , яся - женское	262	-33	филипп	и	150	382	-21	16	420	-19	863	-47	3649	-42	5003	-49
			ASD		7		2									имя	и	194	266	-24	20	262	-25	552	-21	3268	-37	4848	-40
			ASD		7		2				340	146	да вои и с чупачупсами	302	-35	да	а	167	292	-29	25	306	-24	910	-32	1508	-28	3480	-49
			ASD		7		2					250				чупачупсами	а	120	326	-29	17	347	-27	985	-31	1711	-32	2972	-46
			ASD		7		2				300		а вы любите ежевичный чупачупс	302	-31
			ASD		7		2				260		шоколадных чупачупсов не бывает	302	-25
			ASD		7		2				145	240	бывает чуавчупс ежевичный, клубничный, яблочный, апельсиновый	266	-32	ежевичный	и	157	302	-22	20	302	-19	633	-46	3320	-39	4848	-50
			ASD		7		2					66				клубничный	и	178	306	-20	25	302	-19	604	-27	4075	-45	4925	-54
			ASD		7		2					100				апельсиновый	и	152	257	-25	24	262	-23	532	-28	3372	-41	4925	-38
			ASD		7		2				526	93	думаю, что у вас торт хагиваги	266	-35	думаю	у	126	347	-26	16	353	-27	740	-28	1117	-32	2635	-49
			ASD		7		2					153				вас	а	96	266	-28	15	262	-25	826	-34	1394	-31	3949	-50
			ASD		7		2				195		вот мы принесли торт хагиваги	306	-32	принесли	и	170	363	-27	24	394	-25	763	-37	3707	-47	4278	-48
			ASD		7		2									хагиваги	а	84	302	-31	18	306	-33	1248	-34	1822	-34	3268	-46
			ASD		7		2					137	будем теперь, я буду пить водку	302	-37	будем	у	97	312	-34	25	413	-14	924	-48	1350	-58	3460	-47
			ASD		7		2					1255				буду	у	124	347	-32	21	347	-29	730	-28	1484	-40	3372	-53
			ASD		7		2									пить	и	142	347	-37	16	382	-25	789	-46	3188	-56	5082	-49
			ASD		7		2					180	ну давай	370	-30	ну	у	96	400	-18	24	400	-28	802	-48	1153	-36	2747	-49
			ASD		7		2									давай	а	114	353	-32	24	258	-30	954	-38	1738	-36	3592	-50
			ASD		7		2				100		это сиреноголовый	223	-34
			ASD		7		2				330	420	я сиреноголовый, я очень доброе сушество	312	-30
			ASD		7		2				780	110	я доброе существо, не бойтесь	302	-29
			ASD		7		2				120	464	я буду, вот вы стойте вокруг меня я буду стоять	302	-33	буду	у	250	342	-27	25	342	-22	707	-30	1016	-42	3492	-57
			ASD		7		2					260				вокруг	у	150	302	-28	18	312	-27	533	-23	1248	-33	3480	-62
			ASD		7		2					860				буду	у	132	302	-26	23	347	-27	707	-40	1049	-36	2003	-41
			ASD		7		2
			ASD	48	9	31	1	6	243	43.8	480		попугай	297	-33	попугай	а	103	257	-37	21	262	-36	753	-31	1556	-51	2972	-53
			ASD		9		1				290		птица	262	-40	птица	и	109	257	-36	22	262	-24	548	-47	1190	-59	2855	-48
			ASD		9		1				2000	86	зайчик домашний	206	-35	зайчик	а	117	216	-36	16	220	-34	653	-34	1766	-49	2273	-46
			ASD		9		1									домашний	а	134	220	-31	22	216	-32	816	-34	1394	-37	1850	-43
			ASD		9		1				720		да	206	-36	да	а	322	253	-34	12	266	-35	970	-48	1552	-54	5329	-42
			ASD		9		1				640		степа	388	-40
			ASD		9		1				370		степа	302	-38
			ASD		9		1				520		птичка	233	-39	птичка	и	108	220	-38	18	200	-37	400	-39	3068	-65	3888	-72
			ASD		9		1				246		кеша	257	-33
			ASD		9		1				420		цыпа	220	-41
			ASD		9		1				675	120	день рождения	220	-36
			ASD		9		1				270		девять лет	262	-49
			ASD		9		1				2440		птичку	220	-40	птичку	и	209	220	-40	18	220	-37	440	-36	3069	-59	3535	-67
			ASD		9		1						кушать	253	-35	кушать	у	102	238	-32	19	230	-31	882	-41	1228	-60	3116	-63
			ASD		9		1				650		чай пить	257	-36	чай	а	123	302	-28	21	306	-28	910	-47	2309	-55	3592	-60
			ASD		9		1					40				пить	и	148	364	-38	20	347	-37	1100	-57	3372	-59	4697	-61
			ASD		9		1				20		буду	257	-34	буду	у	180	347	-33	19	420	-26	820	-49	1329	-55	2035	-62
			ASD		9		1				4553		буду	262	-33	буду	у	260	238	-28	16	262	-27	696	-49	1228	-64	4848	-52
			ASD		9		1				370		буду есть	306	-34	буду	у	156	297	-30	25	353	-25	685	-41	1394	-50	4410	-56
			ASD		9		1				690	190	тортик есть	253	-41
			ASD		9		1				330		танцевать	253	-34	танцевать	а	94	353	-38	14	363	-35	1190	-48	2202	-42	3320	-57
			ASD		9		1				1400		птичка	230	-35	птичка	и	55	230	-32	20	230	-28	476	-35	3268	-65	4012	-60
			ASD		9		1				330		играть	220	-36	играть	а	104	220	-37	18	220	-39	644	-35	1632	-49	2704	-55
			ASD		9		1				775		раз	220	-39	раз	а	257	220	-38	22	220	-44	1093	-44	1766	-47	2421	-49
			ASD		9		1				673		три	220	-36	три	и	260	230	-34	25	257	-34	500	-42	2791	-49	3372	-48
			ASD		9		1					1517	три	220	-36	три	и	285	220	-35	22	220	-32	440	-32	2704	-53	3068	-51
			ASD		9		1				720		четыре	220	-38
			ASD		9		1				1226	270	и попугай	253	-37	и	и	296	262	-29	30	270	-21	558	-40	3216	-44	5160	-50
			ASD		9		1									попугай	а	142	200	-38	19	200	-33	643	-34	1484	-51	2747	-61
			ASD		9		1				1116		вон он	223	-33
			ASD		9		1
			ASD		9		1
			ASD	56	7	31.5	1	6	281.2	34.8	1390	540	либеся	253	-28
			ASD		7		1				420	80	у него тридцать, двадцать три года	265	-31	у	у	400	262	-17	19	257	-13	740	-33	1248	-52	3538	-54
			ASD		7		1					125				тридцать	и	258	262	-33	24	263	-17	740	-44	2490	-47	3372	-45
			ASD		7		1					650				двадцать	а	270	262	-30	19	262	-27	740	-40	1558	-43	3320	-66
			ASD		7		1					1190				три	и	260	266	-34	24	302	-25	558	-33	3320	-53	4696	-57
			ASD		7		1				395		попугай	270	-46	попугай	а	98	216	-32	17	232	-32	1049	-48	1822	-49	3068	-66
			ASD		7		1				730		гриша	262	-22	гриша	и	346	257	-11	23	297	-14	868	-40	3058	-43	4848	-60
			ASD		7		1				100	192	грита, а не гриша	262	-29	грита	и	322	407	-24	25	440	-26	882	-27	3020	-11	5164	-32
			ASD		7		1									гриша	и	366	262	-25	20	262	-22	685	-33	3320	-43	5414	-49
			ASD		7		1				75	1628	у него двадцать один года	262	-28	двадцать	а	320	302	-25	24	312	-22	882	-16	1711	-28	3216	-52
			ASD		7		1					205				один	и	284	302	-15	23	306	-14	854	-44	2880	-30	5414	-28
			ASD		7		1				1790	405	цыпленок	262	-26
			ASD		7		1				1190	305	цыпленка зовут узера	262	-30	зовут	у	190	262	-23	20	326	-23	970	-34	1372	-47	3536	-44
			ASD		7		1									узера	у	208	262	-20	22	262	-19	816	-49	1154	-68	2880	-56
			ASD		7		1				260	880	Узера	262	-26	Узера	у	235	302	-18	20	306	-18	854	-35	1171	-47	3116	-64
			ASD		7		1					472	у него у него двенадцать лет	257	-33	двенадцать	а	254	302	-33	24	306	-22	924	-17	1881	-33	3480	-43
			ASD		7		1				269	2875	двенадцать года	262	-33	двенадцать	а	230	265	-26	18	270	-22	816	-21	1658	-36	3968	-50
			ASD		7		1				1675		цыпленок и попугай	262	-31	попугай	а	124	252	-34	19	336	-22	1000	-37	1738	-44	3536	-50
			ASD		7		1				3180		машинку	257	-34	машинку	и	160	223	-34	20	220	-36	674	-36	2880	-48	4551	-62
			ASD		7		1				1313		да	262	-400	да	а	238	265	-35	22	265	-33	882	-48	1851	-49	2836	-60
			ASD		7		1				1690	490	спасибо, здравствуйте	246	-38	спасибо	и	235	220	-38	20	220	-36	654	-44	3216	-52	5003	-51
			ASD		7		1				3245	90	чай, да	262	-30	чай	а	186	262	-27	22	262	-27	1000	-21	1794	-39	2747	-36
			ASD		7		1									да	а	376	262	-28	26	370	-28	790	-17	1822	-41	3426	-50
			ASD		7		1				535		читать	262	-34	читать	а	88	265	-31	17	265	-30	790	-28	2035	-41	2880	-49
			ASD		7		1				830	836	книги	262	-32	книги	и	180	262	-32	14	265	-30	707	-39	3949	-44	5500	-54
			ASD		7		1				1460	212	про про бабу ягу	253	-31	бабу	а	100	262	-27	19	285	-23	753	-16	1438	-36	3166	-54
			ASD		7		1				2508	945	нет, не будем читать бабу ягу	252	-22	будем	у	142	253	-21	23	262	-20	707	-36	1135	-53	3116	-64
			ASD		7		1					329				читать	и	73	253	-32	20	262	-31	685	-45	2620	-50	3636	-54
			ASD		7		1					285				бабу	а	154	220	-34	22	220	-34	840	-45	1288	-53
			ASD		7		1				960	313	нет, н ет, нет	320	-40
			ASD		7		1				630	440	ну вот так	245	-30	так	а	60	213	-35	19	220	-35	730	-29	1851	-42	3662	-59
			ASD		7		1				356	100	нет, Грита и Узера	262	-26	Грита	и	193	306	-17	22	342	-17	644	-20	3536	-28	5240	-29
			ASD		7		1					90				и	и	120	257	-21	19	262	-20	532	-28	3166	-34	4925	-36
			ASD		7		1					115				Узера	у	160	302	-15	22	302	-11	868	-38	3269	-46	7660	-42
			ASD		7		1				250	342	вот мы	262	-30
			ASD		7		1				965	147	играть в прятки щас	220	-36	играть	а	66	220	-37	16	262	-28	707	-24	1850	-41	2058	-36
			ASD		7		1				845	455	я здесь	426	-24
			ASD		7		1				548		нету	302	-30
			ASD		7		1				1730		здесь	230	-32
			ASD		7		1				1620	150	вот тут	613	-19	тут	у	540	604	-11	25	623	-5	1248	-23	880	-36	3166	-46
			ASD		7		1				1100	585	вот здесь нет нет	302	-40
			ASD		7		1					503
			ASD		7		1				2460	380	ну	247	-29	ну	у	480	342	-29	30	388	-24	763	-51	1100	-49	2460	-60
			ASD		7		1				1080	112	А	388	-42	а	а	186	370	-52	15	433	-45	854	-27	1658	-36	3372	-41
			ASD		7		1				1175	298	все сидят не играли	262	-30	играли	а	150	220	-29	20	220	-27	696	-17	1606	-36	2926	-44
			ASD		7		1					390
			ASD		7		1
			ASD	62	6	32	1	7	234	36.6	1640		бабуля, дедуля	223	-24	бабуля	у	170	253	-16	17	265	-16	741	-18	1308	-49	2168	-58
			ASD		6		1									дедуля	у	150	205	-34	20	220	-32	741	-38	1484	-51	1950	-62
			ASD		6		1				165		да	200	-33	да	а	100	200	-34	23	220	-34	986	-23	1911	-35	2920	-40
			ASD		6		1				1580		попугай	220	-26	попугай	а	138	220	-34	25	220	-33	826	-32	1822	-42	2928	-50
			ASD		6		1						попугай что делаИт?	262	-27	попугай	а	70	262	-22	13	262	-21	815	-29	2035	-40	3536	-45
			ASD		6		1						он летает	306	-28	летает	а	130	257	-24	18	262	-19	815	-20	2003	-32	3372	-30
			ASD		6		1				2180		это кеша	216	-33
			ASD		6		1				920	60	птица кип	220	-30	птица	и	98	230	-31	19	253	-20	707	-41	3116	-33	4075	-45
			ASD		6		1									кип?	и	130	220	-37	18	220	-25	643	-40	3116	-36	4206	-41
			ASD		6		1				80		тигр ааа (поет)	182	-34	тигр	и	198	209	-33	19	220	-28	730	-42	3116	-43	3949	-36
			ASD		6		1						птитца	220	-37	птитца	и	124	253	-27	23	262	-25	707	-48	2926	-49	3536	-47
			ASD		6		1				930		птичка	220	-44	птичка	и	135	230	-28	18	253	-26	707	-49	4140	-43	5414	-48
			ASD		6		1				190		с днем рождения	220	-33
			ASD		6		1				540		спасибо	220	-32	спасибо	и	203	220	-31	25	220	-33	653	-40	3020	-47	4206	-40
			ASD		6		1				1080		по с попугаем	230	-28	попугаем	а	70	170	-26	16	190	-27	742	-14	1228	-41	2168	-28
			ASD		6		1						попугай	262	-31	попугай	а	112	382	-16	15	382	-17	1153	-22	1532	-39	3372	-43
			ASD		6		1				90	438	один, два, три, четыре, пять, шесть, семь, восемь, девять, десять	220	-36	один	и	274	220	-24	16	262	-21	653	-42	3372	-48	4206	-36
			ASD		6		1					455				два	а	236	220	-36	22	220	-34	954	-29	1556	-34	3372	-53
			ASD		6		1					480				три	и	335	220	-36	22	220	-35	777	-46	3268	-47	5329	-52
			ASD		6		1				336	300	да	262	-34	да	а	165	262	-32	23	262	-29	1032	-38	1794	-48	2790	-58
			ASD		6		1				370	670	нет	230	-30
			ASD		6		1				100	690	он зайчик морковку кушает	302	-32	зайчик	а	165	342	-25	19	247	-25	1032	-35	2003	-50	3068	-48
			ASD		6		1					455				кушает	у	88	220	-31	14	220	-31	643	-32	1100	-45	2003	-50
			ASD		6		1				2150	360	что-то сделал	262	-29
			ASD		6		1				1750	710	зайчек я	220	-38
			ASD		6		1
			ASD	63	7	30	1	6	375	42.2	1700		зайчик	370	-28	зайчИк	и	120	394	-15	20	394	-13	790	-22	3826	-26	4772	-42
			ASD		7		1				114		мммммм	287	-34
			ASD		7		1				160		степа (шопот)
			ASD		7		1				100		ээээ(хныканье)	370	-30
			ASD		7		1					188	птичка	388	-36	птичка	и	140	388	-30	25	400	-27	800	-41	2747	-48	4772	-43
			ASD		7		1				458	326	ууу	430	-29	у	у	260	430	-29	60	430	-27	868	-32	1508	-37	2620	-49
			ASD		7		1					354				у	у	74	430	-45	12	490	-41	939	-39	1881	-44	2346	-43
			ASD		7		1										у	123	420	-37	17	440	-37	896	-35	1308	-34	2273	-45
			ASD		7		1				770		а…э (вой)	316	-41
			ASD		7		1				1400		а	440	-37	а	а	357	440	-37	27	476	-30	910	-25	1880	-39	3707	-48
			ASD		7		1				580		а!	594	-30		а	467	594	-30	20	594	-22	1288	-16	1880	-34	3320	-50
			ASD		7		1				1285		птичка аа!	440	-38	птичка	и	120	440	-22	23	423	-25	841	-36	2499	-31	4897	-50
			ASD		7		1									аа	а	212	500	-39	18	525	-36	1135	-28	1684	-30	2972	-55
			ASD		7		1				630	245	зовут ау а(хрипло)	306	-36	зовут	у	96	302	-20	19	320	-21	643	-12	1288	-47	2035	-49
			ASD		7		1					430				ава	а	273	440	-33	27	440	-31	910	-35	2003	-47	2704	-50
			ASD		7		1				1070		кеша кеша	430	-33
			ASD		7		1				410		а	394	-42	а	а	218	394	-42	22	394	-27	1190	-42	1972	-44	3538	-45
			ASD		7		1				490		кеее	394	-33
			ASD		7		1				90	400	а астем	363	-40	а	а	148	388	-34	20	388	-33	1049	-33	1508	-39	2704	-48
			ASD		7		1					395				а	а	204	364	-33	20	376	-33	1100	-24	1822	-41	2579	-43
			ASD		7		1				108		та та та а аа	532	-36
			ASD		7		1				70		аааа (хрипло)	508	-34
			ASD		7		1				1740		драться	540	-29	драться	а	128	630	-17	17	630	-9	1350	-46	1972	-28	2662	-29
			ASD		7		1				1250		нет	390	-40
			ASD		7		1				800		да торт	347	-32	да	а	290	347	-29	24	347	-25	1117	-34	1794	-29	4696	-48
			ASD		7		1				255		да	336	-35	да	а	210	336	-26	23	364	-23	1117	-39	1822	-34	4075	-44
			ASD		7		1				1420		песенка	316	-56
			ASD		7		1
			ASD	79	9	31.5	1	9	281	34.9	740	60	это баба яга	220	-28	баба	а	73	220	-34	19	220	-26	707	-19	1350	-37	2100	-54
			ASD		9		1					70				яга	а	420	220	-30	29	220	-27	1049	-44	1822	-53	2791	-50
			ASD		9		1				1145		Гриша	262	-23	гриша	и	227	262	-17	25	266	-15	558	-24	3020	-46	3887	-46
			ASD		9		1				680		заяц	220	-33	заяц	а	140	220	-23	20	220	-22	940	-38	1658	-46	2101	-51
			ASD		9		1				5015		Феня	220	-30
			ASD		9		1				1885		Фиша	262	-26	Фиша	и	224	257	-19	24	262	-16	730	-41	3372	-54	4206	-52
			ASD		9		1				1695		мы	220	-30
			ASD		9		1				200		я Феля	220	-36
			ASD		9		1				100		а я Гриша	234	-33	Гриша	и	180	220	-28	18	220	-26	653	-36	2747	-48	3826	-53
			ASD		9		1				385	1920	Фе Фе	220	-38
			ASD		9		1				2660	1350	я металический клох	262	-40	металический	и	195	283	-24	23	283	-33	567	-44	2620	-60	3592	-65
			ASD		9		1					856
			ASD		9		1				138	755	а я , я клох, я тебе зайца купил	253	-36	зайца	а	148	220	-31	24	220	-30	1135	-54	1940	-39	3940	-64
			ASD		9		1					620				купил	и	67	173	-35	14	347	-25	674	-48	2791	-57	4140	-62
			ASD		9		1				140	517	вчера	220	-32	вчера	а	102	265	-30	17	302	-31	1117	-33	1605	-36	3068	-64
			ASD		9		1				1245	190	я и заичий корм	220	-34	заичий	а	122	220	-38	20	220	-28	868	-40	1941	-42	3952	-56
			ASD		9		1				233	430	это такие кости	238	-30	такие	и	118	257	-17	25	262	-16	753	-39	3372	-45	3887	-42
			ASD		9		1				397		кролики	297	-30
			ASD		9		1				846	940	э морковки!	220	-35
			ASD		9		1				725	135	но да тортик	257	-32	да	а	132	253	-20	24	262	-17	1100	-43	1658	-34	3826	-49
			ASD		9		1				80		гриша готов	262	-26	гриша	и	170	283	-19	25	306	-15	828	-40	2880	-39	4341	-37
			ASD		9		1				60	140	давай, нет надо сначала надуть	262	-33	давай	а	268	297	-36	24	302	-25	910	-33	1450	-32	3635	-55
			ASD		9		1					710				надо	а	80	200	-30	19	200	-30	905	-25	1658	-24	2704	-42
			ASD		9		1					293				начала	а	178	262	-24	16	270	-19	1100	-48	1850	-55	3949	-61
			ASD		9		1					1892				надуть	у	140	262	-19	20	302	-18	888	-39	1135	-35	1684	-61
			ASD		9		1				590	100	а теперь петь рыбку, а потом тебе домой	257	-26
			ASD		9		1					130	нет, догонялки	302	-34
			ASD		9		1				130	250	нененет	302	-25
			ASD		9		1					300
			ASD		9		1					305
			ASD		9		1					231
			ASD		9		1				950	267	раз , два, три , будешь ты водить, я	247	-35	раз	а	62	220	-32	14	265	-27	840	-34	1911	-48	2704	-52
			ASD		9		1					225				два	а	145	302	-38	17	306	-38	924	-28	1350	-35	4012	-52
			ASD		9		1					270				три	и	162	306	-25	20	347	-23	707	-36	2835	-59	4012	-53
			ASD		9		1					520				будешь	у	125	353	-15	20	353	-22	685	-46	1416	-56	1822	-65
			ASD		9		1					616				водить	и	165	220	-26	19	220	-25	623	-40	2620	-57	4273	-50
			ASD		9		1				70		а!	306	-24	а	а	1273	305	-24	34	382	-20	1100	-36	1766	-27	3887	-22
			ASD		9		1				1125	430	я догонял тебя	306	-40
			ASD		9		1						а! (визг)	384	-44	а	а	2513	484	-44	70	302	-31	939	-47	1711	-18	2747	-52
			ASD		9		1				366		ау!	262	-34	ау	а	224	440	-37	16	347	-48	1228	-22	1738	-44	2421	-22
			ASD		9		1				420	760	а теперь все пока	262	-34	пока	а	235	262	-34	23	270	-34	1049	-13	1606	-11	3268	-43
			ASD		9		1					540	берегись, сегодня у меня день рождения и я умею летать	262	-29	берегись	и	170	302	-33	23	302	-16	896	-54	2926	-43	3707	-42
			ASD		9		1					617				летать	а	102	302	-37	17	302	-36	1000	-18	1581	-27	2791	-40
			ASD		9		1				90	902	итак, федя и файдя ты будешь федей	262	-33	итак	а	160	257	-27	21	302	-27	815	-33	1581	-45	3426	-55
			ASD		9		1					306				и	и	400	220	-29	20	220	-23	643	-37	2791	-45	4140	-58
			ASD		9		1					1020				итак	а	140	262	-30	19	262	-34	882	-38	1738	-42	2540	-64
			ASD		9		1					430				будешь	у	120	220	-28	19	220	-28	653	-35	1171	-52	2747	-48
			ASD		9		1					1290
			ASD		9		1					790
			ASD		9		1					665
			ASD		9		1					540
			ASD		9		1
			ASD	95	8	32	1	9	328	33.3	1240		заяц	257	-30	заяц	а	210	262	-26	24	262	-26	1248	-29	1972	-39	2592	-36
			ASD		8		1				80		пии	262	-37	пии	и	103	302	-50	17	228	-48	1066	-42	4410	-36	6660	-63
			ASD		8		1				1920		заяц	220	-39	заяц	а	182	220	-36	21	220	-31	1066	-48	1684	-47	4341	-51
			ASD		8		1				20		да	262	-29	да	а	260	262	-31	16	342	-23	985	-27	1632	-37	4206	-58
			ASD		8		1				120		попугай	306	-24	попугай	а	208	306	-26	24	353	-21	1000	-35	2003	-33	3707	-32
			ASD		8		1				1047		попугай	331	-28	попугай	а	97	274	-37	20	492	-23	1000	-47	2002	-46	2499	-56
			ASD		8		1				780	154	давай попугай пу га пупу	388	-22	давай	а	140	433	-11	21	440	-10	1268	-21	2068	-18	3707	-33
			ASD		8		1					123				попугай	а	87	292	-19	15	412	-16	954	-13	1851	-19	3592	-29
			ASD		8		1					105				пуга	а	160	342	-30	25	353	-23	985	-13	1972	-29	4140	-36
			ASD		8		1									пугу	у	163	400	-19	17	388	-10	790	-26	1556	-45	3649	-46
			ASD		8		1				340		Гриша	262	-30	гриша	и	78	262	-28	14	262	-29	540	-18	2499	-21	3887	-18
			ASD		8		1				850		цыпленок	262	-25
			ASD		8		1				630		Цыпа	302	-19	цыпА	а	305	262	-27	30	262	-21	939	-13	1461	-24	2620	-25
			ASD		8		1				730		и!	447	-47	и		232	447	-47	21	400	-51	910	-54	2791	-15	4140	-22
			ASD		8		1				445		конечно!	388	-27
			ASD		8		1				1110		хорошо	262	-30
			ASD		8		1				240		подарок	230	-31	подарок	а	80	220	-33	15	220	-32	815	-22	1416	-32	2972	-45
			ASD		8		1				1290		игрушка	336	-27	игрушка	у	140	382	-22	18	358	-24	765	-29	1581	-35	3116	-36
			ASD		8		1				760		да	230	-26	да	а	385	220	-34	23	230	-30	1100	-28	1766	-33	3068	-48
			ASD		8		1				450		шоколадный	340	-24	шоколадный	а	156	364	-31	20	364	-23	1066	-22	2202	-42	3825	-40
			ASD		8		1				520		да!	336	-29	да	а	390	382	-28	23	394	-20	1153	-8	2003	-32	3887	-35
			ASD		8		1				930		ябочки	312	-37
			ASD		8		1				300		ты	305	-26
			ASD		8		1				50		айа!	420	-27	айай	а	132	454	-27	18	484	-24	1911	-35	2924	-48	4341	-43
			ASD		8		1										а	200	484	-24	25	515	-20	1484	-43	2538	-23	5083	-33
			ASD		8		1				160		вон она!	306	-30	она	а	300	388	-37	22	388	-38	1190	-36	1972	-30	4012	-28
			ASD		8		1				690		конечно!	290	-32
			ASD		8		1				698	220	один два, три, четыре, пять	270	-29	один	и	490	262	-27	23	302	-24	777	-44	3068	-48	5083	-50
			ASD		8		1					334				два	а	364	262	-27	20	302	-25	1117	-20	1911	-37	3166	-42
			ASD		8		1					370				три	и	300	283	-24	23	302	-24	826	-40	3166	-25	4697	-36
			ASD		8		1					405
			ASD		8		1				715	125	ой, попугай!	380	-36	попугай	а	350	380	-18	26	507	-14	1000	-14	1972	-36	4925	-28
			ASD		8		1				694		Гриша, иди нашлись	426	-29	гриша	и	206	440	-22	22	460	-20	964	-37	3216	-35	4480	-45
			ASD		8		1					840				иди	и	170	420	-14	17	440	-16	924	-21	2791	-27	3788	-38
			ASD		8		1					154				нашлись	и	160	382	-21	19	420	-27	815	-29	3707	-36	5329	-41
			ASD		8		1				630		ааааа!!!ха (смеется!)	590	-38
			ADHD+ID	3	5	34	1	9	281.2	-37.72	986		ха это…	234	-31	ха	а	102	237	-43	37	234	-39	701	-33	1910	-49	4810	-59
			ADHD+ID		5		1				285		это зайчик	237	-34	зайчик	а	120	232	-28	29	237	-28	701	-37	1157	-44	3873	-66
			ADHD+ID		5		1				117		имя	193	-35	имя	и	378	232	-31	73	232	-29	449	-38	1685	-61	4921	-65
			ADHD+ID		5		1						семя	234	-35
			ADHD+ID		5		1				357		да	191	-43	да	а	147	191	-41	30	188	-38	1253	-45	1910	-56	3496	-61
			ADHD+ID		5		1				1146	47	нет семя	234	-36
			ADHD+ID		5		1				1272		это цыплёнок	234	-41
			ADHD+ID		5		1				1102		ни знаю	232	-32	ни	и	205	234	-28	42	234	-26	470	-35	2934	-68	3617	-65
			ADHD+ID		5		1									знаю	а	84	189	-36	27	187	-35	1153	-43	1553	-45	3413	-68
			ADHD+ID		5		1				60		цыпа!	234	-38
			ADHD+ID		5		1				271		гаай	282	-22	гаай	а	913	286	-20	59	286	-20	562	-27	1686	-40	3684	-46
			ADHD+ID		5		1				233	1916	ни... это я, мишка воот	231	-39	ни	и	184	237	-35	20			369	-30	2863	-49	3538	-70
			ADHD+ID		5		1									я	а	306	187	-34	40	187	-37	1128	-33	1685	-39	3236	-59
			ADHD+ID		5		1									мишка	и	289	234	-26	42	237	-27	424	-29	3082	-62	4690	-63
			ADHD+ID		5		1				950		а я и забыл	232	-33	а	а	78	240	-40	17	140	-45	1184	-34	1642	-39	2907	-58
			ADHD+ID		5		1				1147		спасибо тогда	189	-38	спасибо	и	112	189	-37	38	188	-37	370	-33	3160	-74
			ADHD+ID		5		1									тогда	а	126	187	-35	18	185	-34	1153	-49	2131	-56	3716	-62
			ADHD+ID		5		1				674		играть	235	-33	играть	а	183	189	-34	25	189	-33	1217	-36	1734	-42	3650	-59
			ADHD+ID		5		1				224		я не знаю	206	-32	не знаю	а	168	186	-34	33	190	-35	328	-39	1768	-43	3488	-72
			ADHD+ID		5		1						тук стучать	319	-29	тук	у	186	302	-22	25	286	-20	557	-25	1176	-36	1971	-59
			ADHD+ID		5		1									стучать	а	193	230	-35	28	188	-32	946	-40	1259	-35	2694	-60
			ADHD+ID		5		1				189		в дверь	212	-30
			ADHD+ID		5		1				71	2028	я я	237	-38	я у	а	299	231	-28	61	234	-27	898	-38	1385	-51	3584	-52
			ADHD+ID		5		1					3064				я	а	384	234	-26	39	234	-25	1129	-30	1586	-39	3584	-58
			ADHD+ID		5		1				772		нет	227	-36
			ADHD+ID		5		1				196		я не знаю	234	-33	не знаю	а	118	209	-36	22	188	-31	1069	-49	1768	-47	2168	-58
			ADHD+ID		5		1				43		не знаю	236	-31	не знаю	а	118	188	-36	24	188	-33	711	-34	1768	-34	3535	-57
			ADHD+ID		5		1						в догонялки			догонялки	а	203	493	-26	20	514	-20	1099	-11	1586	-14	3682	-38
			ADHD+ID		5		1				678		хаа	286	-25	хаа	а	670	286	-25	25	283	-21	565	-28	1728	-12	3493	-41
			ADHD+ID		5		1						о а я вот так	209	-36	так	а	323	209	-35	37	192	-34	1019	-20	1633	-22	3102	-49
			ADHD+ID		5		1				843		нет	236	-32
			ADHD+ID		5		1						оу хихи	332	-31	хихи	и	687	471	-30	33	479	-33	919	-36	3313	-32
			ADHD+ID	18	12	26	1	6	187.5	-39.4	625		попугай	190	-33	попугай	а	72	188	-37	33	188	-33	648	-54	1882	-64	3376	-58
			ADHD+ID		12		1				897		не знаю	188	-34	не знаю	а	380	190	-32	54	190	-32	937	-50	1418	-56	2068	-60
			ADHD+ID		12		1				291		хорошо	188	-37
			ADHD+ID		12		1				1518		птица	190	-44	птица	и	58	161	-44	20	142	-43	338	-45	2360	-60	3345	-61
			ADHD+ID		12		1				2870		толя	187	-32
			ADHD+ID		12		1						заяц	190	-32	заяц	а	95	190	-28	30	188	-30	747	-50	1665	-60	3282	-69
			ADHD+ID		12		1				4849		анатолий	192	-34
			ADHD+ID		12		1						толя - это ж тоже самое	190	-38	самое	а	135			42			607	-72	1696	-71
			ADHD+ID		12		1				577		ну толя и гриша	190	-33	гриша	и	126	189	-29	60	189	-30	372	-45	1365	-59	2959	-64
			ADHD+ID		12		1				27		на день рождения	190	-32
			ADHD+ID		12		1				107		да подарок	189	-33	да	а	159	188	-32	46	188	-37	706	-39	1431	-48	2876	-65
			ADHD+ID		12		1				539	801	ммм играть	190	-37	играть	а	142	189	-37	28	190	-34	937	-49	1795	-57	2617	-64
			ADHD+ID		12		1				329		не знаю	187	-33	не знаю	а	163	187	-32	46	189	-31	955	-59	1445	-63	2642	-67
			ADHD+ID		12		1				762		мм прятки	189	-35	прятки	а	106	188	-33	40	190	-31	747	-43	1120	-56	1846	-58
			ADHD+ID		12		1				1087		да	189	-34	да	а	73	189	-33	30	189	-30	661	-44	1864	-54	3191	-57
			ADHD+ID		12		1				140	515	ммм шоколадный	188	-32	шоколадный	а	199	189	-29	58	187	-30	699	-49	1414	-61	3176	-66
			ADHD+ID		12		1						нет	188	-28
			ADHD+ID		12		1				1279		мм не знаю	188	-31	не знаю	а	175	188	-30	42	187	-30	1127	-52	1460	-56	2093	-64
			ADHD+ID		12		1				336		хорошо	186	-38
			ADHD+ID		12		1				549		гулять	188	-32	гулять	а	163	187	-30	40	187	-32	514	-41	2330	-64	3492	-63
			ADHD+ID		12		1						да	187	-34	да	а	165	187	-31	35	187	-33	702	-46	1223	-56	1743	-58
			ADHD+ID	25	6	19.5	2	9	281.2	-31.99	210		зайчик	254	-29	зайчик	а	124	275	-26	27	238	-23	791	-34	1555	-40	3650	-48
			ADHD+ID		6		2				195		эй степан у	279	-35	степан	а	233	281	-31	34	281	-32	518	-33	1585	-26	2907	-37
			ADHD+ID		6		2				201	406	попугай хихи	281	-36	попугай	а	155	235	-36	31	233	-30	468	-34	1646	-45	2853	-55
			ADHD+ID		6		2				1130		хухугриш (неразб)	281	-33	гриша	и	186	279	-25	32	281	-21	558	-33	2963	-46	4195	-59
			ADHD+ID		6		2						цыпа
			ADHD+ID		6		2						мм сс	303	-33
			ADHD+ID		6		2				179		угу	272	-34
			ADHD+ID		6		2				358		ы!	282	-30
			ADHD+ID		6		2				300	271	хорошо хорошо!	281	-37
			ADHD+ID		6		2				706		ко	331	-33
			ADHD+ID		6		2				278		здравствуйте	237	-36	здравствуйте	а	118	237	-32	21	232	-27	473	-35	1652	-38	2793	-50
			ADHD+ID		6		2				373		нет	283	-30
			ADHD+ID		6		2						вот веник	283	-26
			ADHD+ID		6		2						мм я тебе гоночную машину на пульте подарю	287	-23	пульте	у	103	283	-28	24	280	-25	516	-30	1093	-48	2344	-58
			ADHD+ID		6		2				198		да	229	-34	да	а	230	235	-36	20	232	-30	697	-32	1895	-35	3087	-53
			ADHD+ID		6		2				118	1372	леу э	235	-42
			ADHD+ID		6		2				472		ну мы любим, да	298	-25	ну	у	253	329	-15	41	333	-12	655	-30	1001	-38	3327	-55
			ADHD+ID		6		2									любим	у	76	256	-30	33	253	-28	509	-21	1001	-54	1780	-50
			ADHD+ID		6		2									да	а	132	240	-33	19	234	-31	697	-36	1386	-49	3498	-57
			ADHD+ID		6		2				561	371	а потому что нам не надо газировки, мы не	368	-24	потому что	у	47	368	-20	21	373	-20	780	-47	1135	-47	3087	-51
			ADHD+ID		6		2									нам	а	102	373	-15	32	368	-15	1110	-28	3000	-34	3750	-32
			ADHD+ID		6		2									не надо	а	130	368	-21	18	371	-19	703	-30	1770	-31	4640	-38
			ADHD+ID		6		2				1656		я люблю водичку , и я!	279	-34	люблю	у	75	282	-31	32	282	-31	469	-23	1144	-49	3287	-58
			ADHD+ID		6		2									водичку	и	135	143	-33	42	144	-31	276	-24	2629	-53	3188	-49
			ADHD+ID		6		2				875		а потому что газироки вреные	282	-29	потомучто	у	55	379	-18	20	375	-16	711	-28	1121	-35	2940	-45
			ADHD+ID		6		2				248		давайте	279	-31	давайте	а	107	237	-34	20	252	-35	649	-34	1734	-48	2940	-54
			ADHD+ID		6		2				284	256	ээ давай	235	-34	давай	а	75	238	-33	21	277	-31	423	-35	1734	-42	2969	-60
			ADHD+ID		6		2				545	385	один, два три четыре пять шесть семь восемь девять десять одиннадцать я иду искать кто не спрятался я не вино… я тебя нашёл!	282	-32	один	и	151	235	-31	35	236	-31	476	-34	2931	-50	3725	-39
			ADHD+ID		6		2					481				два	а	392	235	-33	49	234	-29	979	-24	1951	-37	3189	-41
			ADHD+ID		6		2					158				три	и	505	282	-27	69	280	-25	511	-30	3105	-50
			ADHD+ID		6		2					100				пять	а	288	284	-24	37	279	-23	520	-26	2375	-37	3456	-43
			ADHD+ID		6		2					424				одиннадцать	и	99	282	-21	20	286	-22	606	-32	2418	-41	3335	-41
			ADHD+ID		6		2					199				иду	у	192	284	-26	34	279	-24	559	-23	1969	-40	3335	-52
			ADHD+ID		6		2					32				искать	а	179	327	-37	14	330	-32	634	-26	2211	-39	3276	-44
			ADHD+ID		6		2									спрятался	а	250	374	-31	35	375	-26	799	-25	1182	-37	2358	-45
			ADHD+ID		6		2				102	543	у тебя же уши торчат	424	-25	тебя	а	116	424	-20	16	422	-20	853	-25	1261	-32	2550	-33
			ADHD+ID		6		2									уши	у	111	428	-17	28	424	-19	890	-25	1294	-33	4399	-50
			ADHD+ID		6		2				316	150	а мы не нашли такого цыпу	424	-29	не нашли	и	134	420	-22	21	420	-22	843	-44	2115	-37	3426	-28
			ADHD+ID		6		2					141
			ADHD+ID		6		2					200
			ADHD+ID		6		2						жёлтого	233	-38
			ADHD+ID		6		2					325	чик ай ой я его нашёл	374	-28	чик	и	165	692	-18	24	692	-21	1306	-38	2668	-26	4683	-40
			ADHD+ID		6		2					648				ай	а	227	468	-24	38	472	-25	980	-18	1453	-13	3456	-34
			ADHD+ID		6		2				80	1630	ну наверное я	281	-28	я	а	263	237	-36	27	233	-39	468	-43	1102	-51	3189	-67
			ADHD+ID		6		2				562		ай	428	-22
			ADHD+ID		6		2						куку	656	-18	куку	у	473	656	-15	42	617	-9	1282	-14	1850	-53	3712	-55
			ADHD+ID		6		2				191		хехе	235	-39
			ADHD+ID		6		2						хорошо спрятался	330	-30	спрятался	а	267	333	-29	15	286	-35	617	-26	2041	-36	3712	-30
			ADHD+ID		6		2				195		да	330	-27	да	а	167	304	-30	12	281	-30	799	-27	1866	-31	2969	-44
			ADHD+ID		6		2						до свидания	279	-34	до свидания	а	120	235	-33	37	233	-32	699	-42	2096	-59	4478	-70
			ADHD+ID	21	7	26	1	9	281.2	-40.21	176		да	281	-43	да	а	158	239	-44	31	237	-42	463	-40	1112	-51	4360	-66
			ADHD+ID		7		1				86		да	237	-32	да	а	108	235	-33	21	235	-31	468	-31	2134	-52	3189	-57
			ADHD+ID		7		1				1791		ну колобок пу…	281	-35	ну	у	86	281	-26	30	284	-24	559	-31	1122	-36	2814	-54
			ADHD+ID		7		1				431		пусть он похож на колобка	233	-39	пусть	у	66	235	-32	28	235	-30	467	-24	757	-41	1753	-46
			ADHD+ID		7		1									колобка	а	74	235	-35	22	235	-33	435	-35	1547	-42	2865	-56
			ADHD+ID		7		1				337		попугайчика	283	-37	попугайчика	а	323	281	-35	71	281	-33	564	-26	1722	-49	3105	-66
			ADHD+ID		7		1				370	1224	мм зайчик зайчик котик (?)	237	-45	зайчик	а	99	279	-34
			ADHD+ID		7		1					238				зайчик	а	77	235	-39
			ADHD+ID		7		1					458
			ADHD+ID		7		1						ммм
			ADHD+ID		7		1					506	можно любое? любое имя?	281	-35	имя	и	172	237	-36	31	281	-32	516	-24	2004	-50	3456	-57
			ADHD+ID		7		1				392		любое имя можно?	235	-33	имя	и	201	330	-29	20	374	-23	606	-29	3276	-34	4023	-43
			ADHD+ID		7		1					762	васька васька васька вася	188	-45	васька	а	109	237	-36	24	189	-43	611	-33	1817	-46	3189	-52
			ADHD+ID		7		1					333				вася	а	64	188	-46	19	188	-47	420	-36	1833	-48	3218	-58
			ADHD+ID		7		1				130		да	237	-37
			ADHD+ID		7		1				110		да хыхы	233	-37	да	а	137	233	-40	25	235	-40	650	-29	1917	-43	3456	-52
			ADHD+ID		7		1				2747		нуу	235	-35	ну	у	1255	235	-34	71	284	-27	569	-28	843	-41	2996	-53
			ADHD+ID		7		1				223		да просто колобок	233	-40	да	а	83	235	-34	28	233	-31	657	-33	1738	-40	3050	-53
			ADHD+ID		7		1				322		да			да
			ADHD+ID		7		1						да к зайчику	237	-39	к зайчику	а	93	235	-33	33	237	-33	468	-30	2397	-40	3276	-49
			ADHD+ID		7		1				589		тек	235	-42
			ADHD+ID		7		1				193		а он то Вася, да	190	-37	а	а	112	239	-41	26	233	-40	836	-37	1453	-34	3218	-58
			ADHD+ID		7		1									вася	а	61	190	-31	26	187	-30	747	-33	1747	-45	3181	-49
			ADHD+ID		7		1									да	а	172	190	-36	32	190	-38	518	-36	1732	-59	4549	-68
			ADHD+ID		7		1				481	436	а пу попугайчик	282	-38	попугайчик	а	232	280	-33	32	236	-37	518	-27	1474	-50	4509	-71
			ADHD+ID		7		1					4414	а это у него попугайчик просто он у него	234	-35	попугайчик	а	106	236	-30	25	234	-27	702	-24	1827	-40	2782	-51
			ADHD+ID		7		1				363		нету	277	-34
			ADHD+ID		7		1						саша есть саша	234	-45	саша	а	99	234	-34	18	234	-33	429	-35	1686	-44	3638	-66
			ADHD+ID		7		1				28		да	282	-41	да	а	52	187	-43	20	188	-44	660	-43	1844	-53	3770	-65
			ADHD+ID		7		1						да	234	-42	да	а	78	234	-40	21	236	-38	425	-41	1877	-50	3510	-64
			ADHD+ID		7		1				195		кто там	236	-40	там	а	78	235	-36	37	230	-36	423	-42	1252	-42	2485	-73
			ADHD+ID		7		1						да саша	236	-41	да	а	127	233	-34	32	233	-35	468	-30	1706	-52	3241	-50
			ADHD+ID		7		1									саша	а	108	284	-37	27	281	-34	565	-43	1992	-76	3580	-73
			ADHD+ID		7		1				545	1002	мм на день рождения, думаю, день рождения	241	-37	на	а	395	238	-37	60	236	-36	929	-54	1906	-57	4321	-65
			ADHD+ID		7		1					463
			ADHD+ID		7		1				881		хм	238	-36
			ADHD+ID		7		1				264		да	189	-36	да	а	151	191	-35	28	189	-33	1026	-47	2036	-54	3912	-66
			ADHD+ID		7		1				1727		ых	511	-45
			ADHD+ID		7		1				26		да	328	-40	да	а	357	328	-38	36	328	-33	637	-37	1906	-58	4418	-74
			ADHD+ID		7		1				734		да	238	-42	да	а	112	236	-41	24	190	-43	418	-35	1803	-58	4321	-58
			ADHD+ID		7		1				789		да	278	-31	да	а	245	278	-30	17	278	-26	516	-38	1614	-43	3580	-59
			ADHD+ID		7		1						давайте
			ADHD+ID		7		1				154		да	236	-38	да	а	102	233	-37	21	236	-35	423	-36	1120	-50	1764	-57
			ADHD+ID		7		1				767		ну шоколадный	236	-37	ну	у	56	328	-27
			ADHD+ID		7		1									шоколадный	а	19	328	-23	19	328	-22	696	-43	1026	-50	2036	-66
			ADHD+ID		7		1						нямнямнямням	278	-24
			ADHD+ID		7		1				2177	1546	эх э отдыхать отдыхать	238	-41	отдыхать	а	109	236	-41	27	191	-43	558	-43	1158	-49	1948	-51
			ADHD+ID		7		1					410				отдыхать	а	122	236	-42	38	239	-39	473	-43	1970	-61	4567	-67
			ADHD+ID		7		1						да
			ADHD+ID		7		1						весело будем отдыхать	233	-37	будем	у	81	238	-36	37	230	-36	457	-32	1211	-56	3701	-78
			ADHD+ID		7		1									отдыхать	а	108	236	-37	45	233	-35	468	-41	1184	-61	1864	-66
			ADHD+ID		7		1				275		да			да	а	103	238	-36	14	236	-37	898	-40	1562	-49	3784	-53
			ADHD+ID		7		1						бегать бегать бегать
			ADHD+ID		7		1				756		этим	191	-43
			ADHD+ID		7		1						колобком
			ADHD+ID		7		1				1980		ему было больно	238	-30	ему	у	94	238	-25	32	236	-25	463	-22	992	-41
			ADHD+ID		7		1				1198		даже ногу так, даже ногу ударил	238	-35	даже	а	131	238	-31	27	235	-32	522	-31	1744	-47	3784	-58
			ADHD+ID		7		1									так	а	105	202	-41	24	186	-40	610	-33	1211	-44	3466	-55
			ADHD+ID		7		1									даже	а	81	237	-32	20	235	-32	463	-33	1812	-49	3703	-56
			ADHD+ID		7		1									ударил	а	80	203	-38	28	194	-28	420	-35	1624	-41	3354	-52
			ADHD+ID		7		1				865	86	угу да	234	-37	да	а	115	234	-40	20	210	-43	523	-38	2114	-54	3703	-52
			ADHD+ID	28	7	24.5	2	9	328.1	-27.21	523		зайчик	235	-32	зайчик	а	184	235	-25	24	232	-24	696	-20	2091	-36	3467	-46
			ADHD+ID		7		2				220		не знаю	237	-30	не знаю	а	239	235	-29	30	235	-25	697	-30	2091	-46	3663	-56
			ADHD+ID		7		2				748		финтик	289	-29	финтик	и	162	282	-19	52	283	-18	565	-27	3467	-37	4319	-41
			ADHD+ID		7		2				342		попугай	235	-30	попугай	а	109	235	-27	22	232	-26	887	-22	1979	-36	3354	-35
			ADHD+ID		7		2				206		гоша	235	-28
			ADHD+ID		7		2				866		птичка	237	-39	птичка	и	185	235	-33	27	235	-34	425	-35	3429	-59	4514	-59
			ADHD+ID		7		2				1344		жёлтый	234	-36
			ADHD+ID		7		2						жёлтый	237	-32
			ADHD+ID		7		2						угу	282	-31
			ADHD+ID		7		2				286		это мы	286	-29
			ADHD+ID		7		2				487	165	я Гоша и я жёлтый	283	-30	я	а	184	280	-23	30	282	-27	520	-29	1079	-22	2905	-37
			ADHD+ID		7		2					192				и	и	222	286	-25	50	283	-20	611	-30	3505	-36	4367	-49
			ADHD+ID		7		2					203				я	а	275	283	-27	24	278	-27	513	-27	1065	-20	2389	-33
			ADHD+ID		7		2				141	144	на твой день рождения	286	-28
			ADHD+ID		7		2				482		тортик и иии ии и ещё одного зайку	286	-31	и	и	306	283	-24	71	286	-22	565	-26	3663	-32	4464	-37
			ADHD+ID		7		2									и	и	226	283	-21	58	283	-19	578	-28	3623	-40	4514	-36
			ADHD+ID		7		2									зайку	а	146	283	-28	26	285	-29	934	-25	1437	-31	2389	-36
			ADHD+ID		7		2				408		ух	282	-34
			ADHD+ID		7		2						компот	280	-30
			ADHD+ID		7		2				252		шоколадный	235	-34	шоколадный	а	205	237	-29	65	237	-33	979	-22	1979	-29	2972	-37
			ADHD+ID		7		2				798		играть в догонялки	239	-33	играть	а	195	280	-27	37	280	-28	786	-25	2940	-44	3786	-52
			ADHD+ID		7		2									в догонялки	а	189	235	-35	25	237	-34	652	-31	1129	-40	2209	-62
			ADHD+ID		7		2				2414		кхм ну ты будешь водить	232	-32	ну	у	77	283	-29	38	286	-28	565	-28	1081	-50
			ADHD+ID		7		2									ну	у	151	286	-30	25	282	-28	518	-27	1034	-33	4179	-64
			ADHD+ID		7		2									будешь	у	63	234	-33	20	186	-33	420	-20	840	-43	3175	-48
			ADHD+ID		7		2									водить	и	200	212	-35	44	188	-32	425	-28	3175	-63	4514	-66
			ADHD+ID		7		2						а мы бегать, а мы бегать	280	-26
			ADHD+ID		7		2				377		нет	235	-26
			ADHD+ID		7		2				56		хе	237	-27
			ADHD+ID		7		2						не вижу не вижу не вижу
			ADHD+ID	39	8	22.5	1	9	281.2	-36.51	294		это жёлтый помидор	283	-31
			ADHD+ID		8		1				621		зайка	235	-37	зайка	а	107	235	-31	41	237	-31	736	-37	1220	-47	3391	-54
			ADHD+ID		8		1				158		птички	280	-37	птички	и	128	237	-30	55	235	-28	518	-44	3039	-59	3827	-58
			ADHD+ID		8		1				485		добро вот это	282	-35
			ADHD+ID		8		1						ровно	235	-35
			ADHD+ID		8		1				581	604	назовёшь? Жёлтый	240	-38
			ADHD+ID		8		1				1533		вы придёте?	237	-38
			ADHD+ID		8		1				446		да	280	-39	да	а	322	283	-36	48	333	-36	652	-51	1347	-55	2334	-66
			ADHD+ID		8		1				470		привет	283	-42
			ADHD+ID		8		1				540		здравствуй	245	-43	здравствуй	а	171	333	-39	29	324	-39	693	-40	1671	-54	3456	-71
			ADHD+ID		8		1				885		упал	238	-39	упал	а	226	257	-35	26	238	-35	514	-39	1269	-39	3419	-68
			ADHD+ID		8		1						спит
			ADHD+ID		8		1						она спит	324	-30	спит	и	330	328	-28	16	328	-24	648	-41	3612	-38	4916	-28
			ADHD+ID		8		1				368	713	ы я знаю, что делать . Давайте ко давайте давайте давайте давайте щекотать	232	-39	знаю	а	107	328	-31	18	329	-31	934	-31	1261	-29	2517	-42
			ADHD+ID		8		1					1128				давайте	а	80	249	-33	28	233	-33	515	-31	1497	-52	3029	-61
			ADHD+ID		8		1					216				давайте	а	171	324	-39	21	281	-32	550	-31	1635	-51	3308	-66
			ADHD+ID		8		1					636				давайте	а	110	284	-34	28	233	-33	471	-40	1671	-62	3419	-72
			ADHD+ID		8		1					1128				давайте	а	108	328	-38	15	284	-31	607	-30	2153	-50	3381	-54
			ADHD+ID		8		1					621				щекотать	а	168	281	-37	20	281	-31	799	-32	1845	-48	3456	-57
			ADHD+ID		8		1				2284		ах ты хулиган	187	-41	ах	а	194	238	-40	22	191	-48	845	-33	1866	-41	3096	-54
			ADHD+ID		8		1									хулиган	а	191	185	-37	35	237	-31	684	-38	1637	-49	3225	-85
			ADHD+ID		8		1				633		да	233	-36	да	а	560	230	-37	35	238	-36	422	-37	1064	-50	1928	-51
			ADHD+ID		8		1				777		да	232	-35	да	а	347	232	-34	25	236	-31	476	-35	1162	-37	3456	-59
			ADHD+ID		8		1				3168		о вкусненько	235	-40	вкусненько	у	114	254	-33	38	233	-31	515	-32	1326	-58	3573	-62
			ADHD+ID		8		1						давай
			ADHD+ID		8		1				961	439	раз два три четыре пять шесть семь восемь девять десять	243	-38	раз	а	325	284	-37	29	282	-29	562	-38	1382	-52	3487	-62
			ADHD+ID		8		1					436				два	а	306	236	-38	47	202	-44	417	-43	1214	-55	3381	-62
			ADHD+ID		8		1					467				три	и	163	278	-34	17	281	-31	532	-43	2250	-62	3652	-58
			ADHD+ID		8		1					439				пять	а	251	233	-33	22	281	-26	556	-40	1971	-48	4077	-50
			ADHD+ID		8		1					430
			ADHD+ID		8		1					298
			ADHD+ID		8		1					212
			ADHD+ID		8		1					113
			ADHD+ID		8		1					224
			ADHD+ID		8		1				2715		ушки торчит!!	324	-26	ушки	у	177	374	-20	30	374	-19	791	-23	1175	-36	5026	-50
			ADHD+ID		8		1									торчит	и	301	324	-19	23	366	-12	700	-34	2539	-27	4705	-28
			ADHD+ID		8		1				666		не знаю	281	-37	не знаю	а	65	230	-39	42	323	-39	513	-41	1245	-60	2238	-54
			ADHD+ID		8		1					706	Ты где, ты где, ты где, где же ты? Может, вот эта?	324	-31
			ADHD+ID		8		1					515
			ADHD+ID		8		1				2072	131	не, наверное, застрял, пре…	278	-31	застрял	а	137	328	-31	20	324	-30	678	-27	1599	-34	3200	-48
			ADHD+ID		8		1						эгей
			ADHD+ID		8		1						ааа а я знаю ещё фокус	284	-27	а	а	198	278	-24	22	278	-21	883	-24	1162	-18	3456	-55
			ADHD+ID		8		1									а	а	146	284	-22	49	281	-23	854	-31	1112	-28	4214	-52
			ADHD+ID		8		1									знаю	а	66	374	-21	29	378	-21	799	-21	1971	-22	3456	-43
			ADHD+ID	97	7	21	2	9	328.1	-30.48	1207		игру а что это?	374	-26	игру	у	317	328	-22	41	370	-16	700	-33	1401	-43	3456	-65
			ADHD+ID		7		2				256		зайка
			ADHD+ID		7		2				2263		у не знаю	233	-40	не знаю	а	166	236	-30	26	233	30	471	-37	1971	-48	3859	-62
			ADHD+ID		7		2				709		зайка	236	-55	зайка	а	98	281	-24	15	331	-20	663	-25	2275	-38	3902	-51
			ADHD+ID		7		2				305	84	попугай, попугай его зовут	422	-33	попугай	а	102	235	-27	15	235	-26	791	-26	2015	-33	4453	-53
			ADHD+ID		7		2									попугай	а	96	235	-30	15	284	-25	799	-29	1805	-35	3652	-51
			ADHD+ID		7		2									зовут	у	67	236	-44	19	284	-43	514	-46	1124	-56	1708	-62
			ADHD+ID		7		2				478		ваня	235	-29	ваня	а	104	238	-30	38	236	-32	471	-27	1599	-34	3612	-46
			ADHD+ID		7		2				455		не знаю, цыпленок	233	-36	не знаю	а	99	236	-33	17	233	-34	418	-29	1480	-44	3381	-71
			ADHD+ID		7		2				422		цыпа	374	-27
			ADHD+ID		7		2				174		цыпа цып, цыпа цыпа цып	374	-25
			ADHD+ID		7		2				731		мм кто это?	278	-31
			ADHD+ID		7		2				1497		а что там?	417	-41	там	а	159	382	-30	12	281	-30	799	-28	1635	-37
			ADHD+ID		7		2				907		попугай	328	-35	попугай	а	119	236	-32	31	236	-33	481	-37	1582	-45	3381	-58
			ADHD+ID		7		2				800		потому что у кого-то сегодня день рождения	241	-36
			ADHD+ID		7		2				174		у заи
			ADHD+ID		7		2				1032		ой забыли подарок	233	-36	подарок	а	101	236	-39	28	183	-40	656	-34	1547	-41	3308	-61
			ADHD+ID		7		2				291		зайка ,можно, пожалуйста, ты посмотришь за цыпой, а я пойду сбегаю за подарком			зайка	а	62	354	-24	20	378	-23	748	-28	2325	-51	4168	-63
			ADHD+ID		7		2									пожалуйста	а	97	275	-28	49	277	-27	515	-27	1785	-42	4168	-65
			ADHD+ID		7		2									пойду	у	87	280	-27	34	284	-26	568	-31	1785	-58	4077	-66
			ADHD+ID		7		2									подарком	а	68	208	-39	16	206	-41	427	-28	1766	-56	3652	-63
			ADHD+ID		7		2					389	можно ему не давать сладкое и ничего не давать после обеда, а то он , а то у него что-то заболит и он не будет кушать	328	-27	не давать	а	68	328	-20	19	277	-21	600	-25	1497	-40	4552	-54
			ADHD+ID		7		2					238				сладкое	а	118	303	-26	32	281	-27	556	-25	1432	-37	4502	-57
			ADHD+ID		7		2									не давайте	а	134	328	-27	15	281	-26	594	-25	1766	-35	4552	-68
			ADHD+ID		7		2									заболит	и	236	370	-23	24	324	-18	607	-45	1845	-60	4033	-55
			ADHD+ID		7		2									не будет кушать	у	61	324	-21	27	278	-25	600	-32	922	-51	2060	-59
			ADHD+ID		7		2									кушать	у	222	303	-25	62	281	-25	556	-30	1112	-56
			ADHD+ID		7		2						когда он не кушает, у него что-то болит	418	-29	болит	и	377	238	-30	46	233	-26	466	-31	2201	-61	3456	-67
			ADHD+ID		7		2					294	и мультики нельзя, потому что зрение портится, у него, только немножко можно	324	-26	мультики	у
			ADHD+ID		7		2					413	чуть чуть, капельку
			ADHD+ID		7		2				125		он не умеет читать	471	-21	читать	а	94	230	-38	27	241	-35	476	-33	1124	-51	2153	-51
			ADHD+ID		7		2						да
			ADHD+ID		7		2						да
			ADHD+ID		7		2				1689		цыпа, иди	350	-33	иди	и	265	303	-33	37	233	-35	422	-43	2995	-69
			ADHD+ID		7		2				226	483	так стоп, цып, когда, стоп, сначала всё, давайте, давайте наоборот только наоборот, давайте?	281	-39	когда	а	85	281	-31	25	281	-31	1064	-44	1825	-54	4214	-61
			ADHD+ID		7		2					195				сначала	а	74	281	-27	19	236	-34	740	-28	1671	-38	3573	-51
			ADHD+ID		7		2					406				давайте	а	127	324	-25	20	281	-26	568	-26	1971	-53	3902	-66
			ADHD+ID		7		2					778				давай	а	76	321	-25	13	324	-22	627	-20	1825	-57
			ADHD+ID		7		2				406	244	давайте, давайте, давайте с этого	281	-36
			ADHD+ID		7		2					230
			ADHD+ID		7		2				257	654	это цыпа и попугай	370	-35	попугай	а	88	185	-39	30	187	-37	791	-36	1766	-47	3344	-58
			ADHD+ID		7		2				306		у тебя сегодня же день рождения	370	-26	тя	а
			ADHD+ID		7		2						забыла	275	-25
			ADHD+ID		7		2						нет, не надо, мы сейчас купим, цыпа, помнишь (шёпот)…	382	-36	не надо	а	146	281	-26	20	329	-24	657	-25	1914	-42	4185	-67
			ADHD+ID		7		2									купим	у	85	278	-31	21	280	-28	562	-32	826	-51
			ADHD+ID		7		2				1192		занова!	278	-25	занова	а	192	328	-22	22	303	-23	892	-25	1825	-22	3859	-56
			ADHD+ID		7		2				804		цыпа, я вам не подарю, нельзя так	422	-27	не подарю	у	116	324	-23	27	281	-21	556	-25	1149	-53	2457	-67
			ADHD+ID		7		2					431	нет, не хочу, завтра, завтра у ме... завтра у меня день рождения, завтра у цыпы день рождения, вот	320	-32	не хочу	у	99	328	-37	35	235	-35	466	-35	791	-60	2512	-65
			ADHD+ID		7		2					236				завтра	а	145	466	-25	15	470	-16	921	-23	1825	-34	4391	-51
			ADHD+ID		7		2					394				завтра	а	117	521	-25	15	370	-19	750	-37	1889	-42	4148	-61
			ADHD+ID		7		2									завтра	а	119	470	-24	14	558	-17	1105	-25	1704	-32	3340	-57
			ADHD+ID		7		2									у меня	а	79	334	-20	21	330	-19	604	-27	2540	-52	4054	-59
			ADHD+ID		7		2									завтра	а	85	528	-20	17	564	-17	986	-38	1704	-39	4148	-56
			ADHD+ID		7		2				139	3391	чик… зайка, можно ей, можно ты пойдёшь в комнату?	326	-28	зайка	а	73	424	-20	19	424	-19	890	-20	2166	-38	4544	-56
			ADHD+ID		7		2					205
			ADHD+ID		7		2				50	35	нет, в комнату	401	-26
			ADHD+ID		7		2						и я щас, и я щас приду	334	-31	щас	а	42	278	-28	33	281	-24	564	-41	2022	-50	4054	-58
			ADHD+ID		7		2									приду	у	82	285	-29	24	278	-28	564	-30	850	-56	2069	-65
			ADHD+ID		7		2				220	337	давай давай ! Тс, закрой глаза	470	-28	глаза	а	255	237	-35	32	234	-33	1080	-36	1867	-47	4101	-61
			ADHD+ID		7		2					667
			ADHD+ID		7		2						иди к нам	330	-27	иди	и	92	334	-21	42	330	-18	611	-37	3378	-48	4977	-53
			ADHD+ID		7		2									к нам	а	177	285	-27	18	326	-24	997	-33	1910	-42	4243	-58
			ADHD+ID		7		2				1021		сюрприз! Открывай, далее поёт: с днем рожденья тебя (поёт)	470	-7	сюрприз	и	827	470	1	40	481	2	1470	-23	2427	-28	3963	-45
			ADHD+ID		7		2									открывай	а	91	281	-24	11	329	-18	998	-26	1747	-35	4525	-53
			ADHD+ID	99	8	23	1	9	328.1	-32.3	518		каки? Что играть?	330	-31	каки	и	74	330	-19	14	334	-16
			ADHD+ID		8		1									играть	а	112	240	-32	25	240	-31	742	-14	1504	-36
			ADHD+ID		8		1						игрушки?	521	-21	игрушки	у	153			11	506	-5	998	-14	1494	-31	3579	-45
			ADHD+ID		8		1				689		кролик	282	-29
			ADHD+ID		8		1				541		у меня ещё есть фиолетовый, я его назвал бони	305	-29	назвал	а	140	281	-23	27	278	-22	571	-19	1118	-15	4544	-56
			ADHD+ID		8		1				298	257	ну да, это с с моторников наф	374	-24	да	а	354	330	-30	27	330	-22	693	-13	1724	-30	3094	-35
			ADHD+ID		8		1									наф	а	268	275	-28	24	281	-24	880	-11	1453	-12	2629	-47
			ADHD+ID		8		1				349		боня	370	-24
			ADHD+ID		8		1				1321		это попугай	281	-34	попугай	а	203	278	-28	18	275	-27	794	-24	1610	-29	3084	-45
			ADHD+ID		8		1				522		я вот ду… я думаю	285	-31	ду	у	148	240	-27	26	254	-25	515	-24	1020	-49
			ADHD+ID		8		1									думаю	у	154	234	-30	32	235	-30	476	-30	998	-50	3340	-66
			ADHD+ID		8		1				393		рогатка	288	-34	рогатка	а	130	235	-34	14	235	-36	932	-26	1610	-39	2946	-60
			ADHD+ID		8		1				3659		пингвинус мангус	327	-24	пингвинус	и	114	330	-16	42	330	-14	647	-24	2946	-42	4977	-56
			ADHD+ID		8		1				390		ну да	275	-29	да	а	211	285	-28	72	281	-28	785	-21	1538	-29	3084	-58
			ADHD+ID		8		1				457	596	пингвин клико	515	-27	пингвин	и	183	509	-23	24	509	-21	1020	-28	2259	-38	5453	-57
			ADHD+ID		8		1									клико	и	299	503	-16	42	521	-7	1032	-31	3302	-52	4195	-51
			ADHD+ID		8		1						крико	379	-22	крико	и	288	374	-16	28	379	-10	750	-26	3014	-37
			ADHD+ID		8		1				1552		сриппер	281	-31	сриппер	и	148	285	-22	35	326	-17	611	-28	3084	-50	4756	-56
			ADHD+ID		8		1						нет	429	-15
			ADHD+ID		8		1						бангуса	334	-27	багнгуса	а	186	374	-16	34	374	-13	1170	-8	1504	-25	3496	-32
			ADHD+ID		8		1				206		это я	281	-32	я	а	230	280	-28	28	284	-24	1061	-23	1617	-36
			ADHD+ID		8		1				317		неразб / с днём рожденья	277	-25
			ADHD+ID		8		1				429		принёс	336	-29
			ADHD+ID		8		1				2112		твоего друга, попугая	283	-29	друга	у	276	280	-21	25	280	-18	601	-18	1203	-44	3587	-66
			ADHD+ID		8		1									попугая	а	139	253	-33	29	234	-33	518	-26	1273	-25	3094	-45
			ADHD+ID		8		1				636	163	ну у меня есть другой попугай, только маленький	280	-30	ну	у	201	287	-29	31	297	-25	615	-17	937	-23	3312	-47
			ADHD+ID		8		1									попугай	а	96	234	-34	20	231	-37	947	-18	2328	-37	3467	-36
			ADHD+ID		8		1									маленький	а	88	236	-33	22	239	-32	980	-24	1712	-23	4556	-73
			ADHD+ID		8		1				92	74	вот твой маленький попугай	283	-30	маленький	а	128	280	-25	32	283	-25	798	-32	1363	-26	2436	-42
			ADHD+ID		8		1									попугай	а	100	231	-39	22	233	-42	712	-38	1203	-27	2354	-46
			ADHD+ID		8		1				513		давайте, конечно	280	-27	давайте	а	126	280	-31	18	280	-27	562	-29	1182	-18	2617	-37
			ADHD+ID		8		1				2667		спанч боб	277	-31	спанч	а	148	280	-27	23	300	-30	1216	-13	1812	-18	2381	-39
			ADHD+ID		8		1				641		конечно, будем	280	-27	будем	у	126	280	-24	35	280	-25	561	-28	1162	-47	2007	-58
			ADHD+ID		8		1				1081		подумаем	280	-36	подумаем	у	75	233	-35	37	236	-36	468	-26	958	-44	2436	-62
			ADHD+ID		8		1				568		в прятки	468	-28	в прятки	а	265	468	-25	13	468	-13	980	-11	1443	-23	2890	-37
			ADHD+ID		8		1						я прячусь здесь
			ADHD+ID		8		1				975		мы спрятались здесь	303	-30	спрятались	а	124	300	-27	26	278	-27	600	-10	1770	-33	3267	-44
			ADHD+ID		8		1				1041		поиграем в догонялки	280	-32	поиграем	а	235	373	-23	26	373	-14	746	-23	1111	-18	3024	-37
			ADHD+ID		8		1									догонялки	а	142	231	-35	27	234	-35	969	-27	1443	-34	2956	-47
			ADHD+ID	106	8	30.5	1	9	375	-25.08	896		ой, попугай	352	-22	попугай	а	223	325	-20	38	372	-16	705	-14	1751	-30	3165	-22
			ADHD+ID		8		1				459		ну он уве зовут	325	-51	ну	у	424	332	-14	38	325	-11	697	-34	1025	-27	2054	-38
			ADHD+ID		8		1									уве	у	175	277	-18	47	277	-17	555	-20	845	-29	1692	-55
			ADHD+ID		8		1									зовут	у	160	373	-17	25	373	-16	772	-36	1189	-34	3094	-50
			ADHD+ID		8		1				524		ну голи (кролик)	284	-20	ну	у	349	277	-15	65	277	-14	601	-21	895	-35	1712	-44
			ADHD+ID		8		1				795		аната (Наташа)	277	-28	аната	а	247	231	-27	29	228	-25	1162	-20	1854	-34	3059	-51
			ADHD+ID		8		1				188		да	336	-23	да	а	430
			ADHD+ID		8		1				2787		анат	280	-32	анат	а	271	234	-31	42	228	-30	936	-29	1854	-36
			ADHD+ID		8		1				102		анат	231	-30	анат	а	216	234	-29	40	213	-30	479	-26	1149	-26
			ADHD+ID		8		1				393		угу	280	-21
			ADHD+ID		8		1				150		это анат
			ADHD+ID		8		1				360		угу	277	-26
			ADHD+ID		8		1				382		это мы	280	-28
			ADHD+ID		8		1						вававе	377	-21
			ADHD+ID		8		1					480	с днём рождения и торт (неразборчиво)	467	-24
			ADHD+ID		8		1						тебе торта	325	-29
			ADHD+ID		8		1						(неразб)	328	-27
			ADHD+ID		8		1				262		да	418	-24	да	а	749	422	-23	37	422	-21	882	-17	1291	-6	2174	-13
			ADHD+ID		8		1				568	504	(неразб)	321	-29	буре	у	192	373	-16	30	377	-16	781	-34	1162	-35	1896	-60
			ADHD+ID		8		1							420		анаю	а	111	325	-25	44	329	-23	1025	-27	2007	-33	3275	-58
			ADHD+ID		8		1				1186		амнямнямням	280	-21	ам	а	159	277	-27	19	190	-30	1061	-37	1918	-45
			ADHD+ID		8		1				1068		давай уже бегать она думает бегать (неразб)	377	-22	давай	а	179	512	-21	26	565	-13	1122	-18	1664	-27	3851	-44
			ADHD+ID		8		1									думает(?)	у	176	377	-13	27	372	-11	790	-24	1176	-30	4304	-44
			ADHD+ID		8		1				269		ага	377	-29	ага	а	344	373	-26	33	371	-18	797	-22	1166	-25	2346	-26
			ADHD+ID		8		1				253		я умею летать	329	-29	я	а	181	422	-25	19	377	-28	1111	-3	1875	-15	2608	-22
			ADHD+ID		8		1									летать	а	296	277	-27	28	280	-32	1123	-19	1940	-21	3885	-43
			ADHD+ID		8		1				40		а дысь	468	-30
			ADHD+ID		8		1				22		ой кто-то там!	418	-27	там	а	296	329	-22	23	277	-24	895	-11	1751	-30	3201	-40
			ADHD+ID		8		1				361	711	неразб - раз два три четыре пять , я … (неразб)	377	-37	раз	а	166	373	-34	29	376	-37	747	-23	1447	-18	1833	-18
			ADHD+ID		8		1									два	а	145	284	-31	22	281	-34	902	-15	2668	-22	5343	-42
			ADHD+ID		8		1									три	и	233	373	-25	15	372	-20	746	-25	3428	-18	4159	-13
			ADHD+ID		8		1									пять	а	286	462	-37	23	473	-26	1348	-11	1812	-18	4159	-26
			ADHD+ID		8		1									искать (иать)	а	215	234	-37	12	280	-35	1012	-19	1745	-17	2585	-29
			ADHD+ID		8		1						(неразб)	377	-30
			ADHD+ID		8		1				690		а вот она	422	-28	а	а	248	422	-26	17	422	-22	875	-20	1771	-11	3547	-14
			ADHD+ID		8		1									она	а	590	418	-27	33	422	-32	845	-18	1635	-10	2436	-16
			ADHD+ID		8		1						(неразб)			папина	а	795	390	-23	36	396	-23	806	-17	1209	-4
			ADHD+ID	93	7	27	1	9	234.3	-33.99	1445		зайка	190	-35	зайка	а	134	188	-28	28	188	-29	373	-34	1771	-57	3797	-60
			ADHD+ID		7		1				360		да	186	-34	да	а	161	188	-35	32	188	-34	417	-36	1812	-62	3628	-60
			ADHD+ID		7		1				738		(неразб)	184	-39
			ADHD+ID		7		1				1084		кирилл	236	-28	кирилл	и	247	231	-26	47	233	-27	418	-25	3643	-51
			ADHD+ID		7		1				429		попугай	187	-29	попугай	а	143	191	-28	25	189	-27	381	-35	1359	-55	4111	-67
			ADHD+ID		7		1				580		кирилл	274	-28	кирилл	и	279	233	-26	45	254	-26	518	-24	2250	-69	4740	-64
			ADHD+ID		7		1				997		тимофей	230	-28
			ADHD+ID		7		1				743		это что это	185	-32
			ADHD+ID		7		1				2050	710	это утка - утёнок	187	-40	утка	у	137	187	-33	20	206	-32	416	-28	611	-45	1673	-70
			ADHD+ID		7		1					446
			ADHD+ID		7		1				346		мм василиса	235	-27	василиса	и	91	185	-26	16	185	-29	535	-35	2538	-61	3375	-60
			ADHD+ID		7		1					456	не не не, кирилл, лёва петров и василиса	235	-27	кирилл	и	105	277	-20	25	274	-20	559	-17	2016	-44	3450	-49
			ADHD+ID		7		1									василиса	и	203	233	-25	40	233	-24	469	-30	2623	-66	3526	-68
			ADHD+ID		7		1				39		да	185	-35	да	а	159	183	-34	21	235	-31	411	-33	2153	-62	3338	-69
			ADHD+ID		7		1				560		это я	230	-32	я	а	163	211	-39	55	235	-38	830	-33	1888	-48	2538	-57
			ADHD+ID		7		1				972	491	я попугай, а я утёнок	238	-38	я	а	65	281	-28	16	277	-26	566	-26	2130	-41	3338	-52
			ADHD+ID		7		1									попугай	а	127	187	-33	13	189	-35	652	-25	1692	-39	3160	-54
			ADHD+ID		7		1				726	338	я сегодня приотовил сюрприз	277	-37	сюрприз	и	162	235	-29	43	235	-28	459	-31	2594	-59	4066	-61
			ADHD+ID		7		1				1028		ой, у меня , у тебя день рождения	238	-29	меня	а	137	235	-29	28	235	-31	659	-29	1080	-43	2300	-57
			ADHD+ID		7		1									тебя	а	155	254	-28	21	281	-29	518	-20	1567	-50	2376	-45
			ADHD+ID		7		1				1885		у меня лёва петров	281	-29	меня	а	107	281	-26	35	281	-26	604	-21	2403	-53	4793	-58
			ADHD+ID		7		1				243		да	187	-33	да	а	408	185	-32	37	232	-32	416	-35	1068	-43	1711	-56
			ADHD+ID		7		1				1791		давай посмотрим	274	-33	давай	а	45	277	-30	27	254	-30	512	-23	1567	-54	4022	-69
			ADHD+ID		7		1				1025		вот	185	-40
			ADHD+ID		7		1				102		да	233	-28	да	а	437	235	-28	38	230	-23	697	-27	1828	-50	3565	-55
			ADHD+ID		7		1				69		да	235	-28	да	а	308	235	-28	61	235	-28	697	-27	1888	-50	3807	-61
			ADHD+ID		7		1				6006		это мячик	323	-24	мячик	а	187	281	-27	31	327	-23	624	-33	2177	-38	3725	-55
			ADHD+ID		7		1				1013		играть	230	-31	играть	а	296	230	-33	16	235	-25	727	-31	1972	-49	3412	-54
			ADHD+ID		7		1				1313		с мячиком	235	-43	с мячиком	а	148	187	-39	23	238	-34	697	-58	2153	-51	3892	-56
			ADHD+ID		7		1						пжж	235	-31
			ADHD+ID		7		1						пжж	238	-31
			ADHD+ID		7		1						машинки	238	-29
			ADHD+ID		7		1				327		давай	187	-35	давай	а	68	187	-32	29	185	-33	381	-41	1787	-60	3058	-71
			ADHD+ID		7		1				815		не знаю, давай искать	235	-32	не знаю	а	116	185	-32	95	185	-31	611	-33	1867	-52	2250	-55
			ADHD+ID		7		1									искать	а	167	235	-35	46	189	-36	611	-26	1655	-48	3092	-59
			ADHD+ID		7		1				466		вот она!	235	-23	она	а	174	189	-29	21	187	-29	704	-39	1483	-48	3604	-58
			ADHD+ID		7		1						туктук
			ADHD+ID		7		1				534		да домой	241	-30	да	а	161	238	-24	59	235	-24	518	-28	1748	-38	4202	-47
			ADHD+ID		7		1						да, целая сказка получилась	254	-33	сказка	а	97	233	-27	55	233	-26	469	-27	1673	-51	3849	-67
			ADHD+ID		7		1									получилась	и	93	187	-29	28	185	-28	377	-32	1951	-68	3978	-67
			ID	7	7	25.5	2	11	344.5	-37.09			да	231	-41	да	а	443	206	-41	28	185	-42	972	-31	1567	-43	2679	-54
			ID		7		2					372	я делаю каждый день, о попугай у меня	289	-36	каждый	а	137	285	-32	22	279	-29	895	-37	1781	-34
			ID		7		2									попугай	а	116	282	-34	19	282	-36	743	-25	1802	-41	3383	-50
			ID		7		2						гриша			гриша	и	130	282	-20	20	328	-18	646	-38	3154	-36	5332	-48
			ID		7		2					299	я как-то смотрела фиксики, и у них попугай был тоже гриша зовут, гриша	282	-33	фиксики	и	195	424	-24	38	424	-19	653	-36	3082	-45	4914	-45
			ID		7		2									попугай	а	109	328	-31	18	324	-29	646	-13	1585	-24	4690	-64
			ID		7		2									гриша	и	151	279	-23	25	234	-25	518	-33	1531	-45	2840	-45
			ID		7		2				1974		хм зайчик	282	-33	зайчик	а	121	331	-32	18	323	-35	705	-28	1210	-21	2178	-26
			ID		7		2				1132		я знаю	420	-37	я	а	87	378	-30	13	325	-28	701	-19	2073	-35	3118	-37
			ID		7		2									знаю	а	205	420	-29	48	421	-28	844	-36	1316	-31	3846	-45
			ID		7		2						зайчик-попрыгайчик	231	-35	зайчик	а	101	373	-29	18	378	-27	705	-19	1126	-19	2204	-25
			ID		7		2									попрыгайчик	а	81	286	-30	21	254	-32	752	-29	1978	-45	3267	-38
			ID		7		2				1099		цыплёночек	477	-31
			ID		7		2				1616		хорошо, будем приходить	429	-36	будем	у	233	429	-26	25	424	-23	865	-33	1270	-39	3463	-59
			ID		7		2									приходить	и	210	185	-37	39	189	-40	424	-37	2469	-57	4871	-61
			ID		7		2				802		пришли	332	-25	пришли	и	399	328	-20	23	324	-16	661	-35	2025	-43	3344	-37
			ID		7		2				567		принесли	286	-26	принесли	и	389	240	-26	28	282	-23	518	-43	3154	-51	4857	-47
			ID		7		2				2093		я сейчас, я сейчас, на тебе подарок, там морковка	282	-36	я	а
			ID		7		2									сейчас	а	143	328	-31	30	327	-34	664	-21	1300	-45	2285	-36
			ID		7		2									сейчас	а	109	332	-35	14	332	-38	648	-17	1575	-40	2204	-29
			ID		7		2									на	а	159	325	-31	25	325	-30	661	-29	1955	-27	4272	-39
			ID		7		2									подарок	а	194	506	-32	12	293	-36	975	-28	1979	-39	4985	-47
			ID		7		2									там
			ID		7		2				694	519	хм, я тебе принёс мм игрушку морковку причём, я морковку всегда беру	254	-37	я	а	176	289	-33	12	332	-30	661	-18	1866	-36	4476	-46
			ID		7		2					351				игрушку	у	90	472	-18	17	466	-16	949	-27	1346	-23
			ID		7		2									я	а	42	279	-36	12	331	-30	656	-17	1955	-33	4475	-47
			ID		7		2									всегда	а	214	323	-31	34	231	-28	752	-26	1740	-37	2914	-39
			ID		7		2				251		да мы хотим	328	-31	да	а	196	373	-30	37	365	-29	749	-21	1073	-35	2231	-34
			ID		7		2									хотим	и	234	332	-25	19	303	-26	616	-32	3545	-46	5457	-45
			ID		7		2				749		у, хорошо, мы идём	340	-36
			ID		7		2				912	1495	ууу, я попугай, здесь я клеваю, поклеваю я, я попугай	328	-36	я	а	184	286	-28	12	286	-25	895	-26	1781	-35	4745	-42
			ID		7		2					219				попугай	а	100	424	-30	18	373	-31	788	-20	1531	-31	3463	-41
			ID		7		2									клеваю	а	108	201	-40	14	194	-38	949	-34	1567	-40
			ID		7		2									поклеваю	а	143	237	-31	21	232	-33	972	-27	1740	-32	2907	-58
			ID		7		2									попугай	а	117	276	-36	21	282	-34	835	-23	1661	-47	4745	-64
			ID		7		2				1491		мы любим, мы любим, мы любим	477	-26	любим	у	114	420	-25	21	424	-19	854	-40	1241	-45	3504	-55
			ID		7		2									любим	у	78	445	-14	18	419	-13	1212	-39	1680	-45	3082	-59
			ID		7		2									любим	у	108	324	-20
			ID		7		2				290		уу да	285	-40	да	а	262	328	-39	36	328	-36	653	-36	1955	-54
			ID		7		2				232		ну	369	-33	ну	у	393	378	-30	49	373	-28	761	-37	1091	-42	2197	-54
			ID		7		2				233		да, давайте	325	-36	да	а	133	328	-31	23	323	-27	656	-23	1932	-27	3562	-40
			ID		7		2									давайте	а	131	282	-33	22	282	-33	983	-23	1740	-40	4424	-46
			ID		7		2				429		ну	276	-33	ну	у	407	369	-35	28	382	-38	752	-27	1130	-39
			ID		7		2				141		пятнюшки	279	-25	пятнюшки	у	191	282	-24	25	285	-18	562	-34	854	-41	2498	-51
			ID		7		2				234		в прятки	229	-32	прятки	а	230	231	-30	20	239	-27	940	-21	2369	-22	3649	-36
			ID		7		2				556		хыхи	279	-22
			ID		7		2					205	ты сдаешься? Да мы там были!	328	-24	там	а	224	466	-16	26	512	-10	1029	-11	1531	-11	3267	-30
			ID		7		2				505	268	придём завтра	282	-28	завтра	а
			ID		7		2				95	366	ой, мама меня зовёт - и меня	279	-32	мама	а	185	276	-30	30	325	-32	709	-29	1378	-25	2711	-46
			ID		7		2									меня	а	89	289	-21	18	283	-26	795	-25	1540	-38	2052	-34
			ID		7		2									меня	а	395	340	-37	21	325	-31	972	-30	1567	-30	3545	-24
			ID	8	8	22	1	8	234.3	-35.72	881		ну да, то был	234	-29	да	а	196	232	-32	38	234	-33	632	-30	1680	-38	3586	-60
			ID		8		1				494	290	ээ цыплёнок	254	-34
			ID		8		1				110		это заяц	232	-32	заяц	а	211	232	-30	37	232	-38	646	-33	1066	-34	3423	-60
			ID		8		1				61		это угугай	279	-30	угугай	а	194	236	-33	29	234	-37	424	-29	1212	-44	3344	-57
			ID		8		1				362		давай	232	-37	давай	а	64	234	-36	18	234	-42	661	-36	1444	-40	2775	-42
			ID		8		1				336	533	тук тук тук кто там	237	-39	тук	у	122	232	-38	27	234	-43	424	-36	1017	-55	3046	-69
			ID		8		1									там	а	147	232	-35	29	236	-36	1143	-59	1680	-58
			ID		8		1				454		идёмте, это мотор	232	-33
			ID		8		1				414		о, спасибо	232	-31	спасибо	и	107	237	-28	19	234	-27	472	-24	2648	-42	3383	-42
			ID		8		1				177		да	232	-31	да	а	177	229	-34	31	232	-30	472	-34	1761	-44	4173	-60
			ID		8		1				739		а, играты	279	-33	а	а	249	234	-29	81	232	-29	972	-28	1478	-31	4373	-61
			ID		8		1									играты	а	215	234	-35	20	232	-38	609	-37	1527	-51	3504	-62
			ID		8		1				72		да	234	-29	да	а	295	323	-33	20	234	-35	424	-32	1531	-36	3671	-59
			ID		8		1				859		топатопа в игру крутую	234	-36	игру	у	160	190	-40	16	201	-39	420	-26	1042	-43
			ID		8		1									крутую	у	112	188	-40	18	184	-41	424	-25	1059	-50
			ID		8		1						да
			ID		8		1				965	289	надо (много неразб) табатова, кука, надо чтобы кто-то идет, мы идём, оглянулся, он не шевелится, надо нельзя так шевелиться, надо он вот так, можно идти, игра, да, вот так	232	-33	надо	а	119	240	-28	44	237	-27	916	-37	1661	-46	3802	-62
			ID		8		1					195				этова	а	289	226	-38	51	232	-37	653	-32	1066	-39	3423	-63
			ID		8		1					230				кука	у	199	282	-28	43	278	-30	562	-37	845	-49
			ID		8		1					151				туда	а	92	232	-29	47	232	-30	518	-25	1270	-43	4373	-54
			ID		8		1					230				оглянулся	у	139	325	-26	22	325	-24	654	-31	927	-37	1604	-56
[truncated: 323 more rows]
